# Supplementary material for: Advancing Target Identification of Nitrated Phospholipids in Biological Systems by HCD Specific Fragmentation Fingerprinting in Orbitrap Platforms
Source: Molecules. 2020 May 1;25(9):2120. doi: 10.3390/molecules25092120 (PMC7248851; doi:10.3390/molecules25092120)
Supplement: Supplementary file 1 [file molecules-25-02120-s001.zip]

Archive with 6 entries (6 files):
- Supplementary Material_Molecules_Neves et al_2020.doc
- Table S10_Product ion intensity of PC and PE in positive-ion mode_Molecules_neves et al_2020.xls
- Table S11_Product ion intensity of PE in negative-ion mode_Molecules_Neves et al_2020.xlsx.xls
- Tables S1 to S3_Elemental composition and accurate mass measurement of PC_Molecules_Neves et al_2020.xls
- Tables S12 to S18_Exact mass_Peak area_Cell lipid extracts_Molecules_Neves et al_2020.xls
- Tables S4 to S9_Elemental composition and accurate mass measurement of PE_Molecules_Neves et al_2020.xls
