# Supplementary material for: Advancing Target Identification of Nitrated Phospholipids in Biological Systems by HCD Specific Fragmentation Fingerprinting in Orbitrap Platforms
Source: Molecules. 2020 May 1;25(9):2120. doi: 10.3390/molecules25092120 (PMC7248851; doi:10.3390/molecules25092120)
Supplement: Supplementary file 1 [file molecules-25-02120-s001.zip › Table S10_Product ion intensity of PC and PE in positive-ion mode_Molecules_neves et al_2020.xls]

## Sheet: 1 µg mL_NCE20_POS
FA = 282 (Oleic acid) ; 280 (Linoleic acid) ; 304 (Arachidonic acid)
NL HNO2 = 47 Da
PC: NL 230 = 183 Da + 47 Da
PE: NL 188 = 141 Da + 47 Da
NL (NO2-FA-H2O) = m/z 454 ; m/z 478
NL (NO2-FA) = m/z 436 ; m/z 496
[NO2⁃FA+H]+ = m/z 328 ; m/z 326 ; m/z 350
[(NO2)O-FA+H]+ = m/z 344 ; m/z 342 ; m/z 366
[(NO2)2O+FA+H]+ = m/z 360 ; m/z 358; m/z 382
[2NO2-FA+H]+ = m/z 373 ; m/z 371 ; m/z 395
[NO2-FA-H2O+H]+ = m/z 310 ; m/z 308 ; m/z 332
[(NO2)O-FA-H2O+H]+ = m/z 326 ; m/z 324 ; m/z 348
[(NO2)2O-FA-H2O+H]+ = m/z 342 ; m/z 340 ; m/z 364
[2NO2-FA-H2O+H]+ = m/z 355 ; m/z 353 ; m/z 377
1 µg mL−1_ NCE 20				NL 47		NL 230		NL 188		PI 496		PI 478		PI 454		PI 436		PI 308		PI 310		PI 324		PI 326		PI 328		PI 332		PI 340		PI 342		PI 344		PI 348		PI 350		PI 353		PI 355		PI 358		PI 360		PI 364
Modification	m/z		Intensity	m/z	Intesity	m/z	Intesity	m/z	Intesity	m/z	Intesity	m/z	Intesity	m/z	Intesity	m/z	Intesity	m/z	Intesity	m/z	Intesity	m/z	Intesity	m/z	Intesity	m/z	Intesity	m/z	Intesity	m/z	Intesity	m/z	Intesity	m/z	Intesity	m/z	Intesity	m/z	Intesity	m/z	Intesity	m/z	Intesity	m/z	Intesity	m/z	Intesity	m/z	Intesity
(+45)	805. 5704	[NO2-POPC+H]+	6979182	758. 5693	206321	575. 5029	19113.9	-	-	496. 3394	74465.5	478. 3287	47950.2	-	-	-	-	-	-	310. 2374	35052.8	-	-	-	-	328. 2479	7638.5	-	-	-	-	-	-	-	-	-	-	-	-	-	-	-	-	-	-	-	-	-	-
(+45)	805. 5702	[NO2-POPC+H]+	7029169	758. 5693	205054	575. 5029	17835.4	-	-	496. 3395	73470.3	478. 3287	46771.8	-	-	-	-	-	-	310. 2375	34033.4	-	-	-	-	328. 2479	7608.2	-	-	-	-	-	-	-	-	-	-	-	-	-	-	-	-	-	-	-	-	-	-
(+45)	805. 5703	[NO2-POPC+H]+	7076511	758. 5693	205856	575. 5030	17795.7	-	-	496. 3395	74746	478. 3288	46608.1	-	-	-	-	-	-	310. 2375	33849	-	-	-	-	328. 2479	7564.2	-	-	-	-	-	-	-	-	-	-	-	-	-	-	-	-	-	-	-	-	-	-
(+ 61)	821. 5662	[(NO2)O-POPC+H]+	2.24749e+06	774. 5657	8898.2	-	-	-	-	496. 3401	26005.8	478. 3294	13274.6	-	-	-	-	-	-	-	-	-	-	-	-	-	-	-	-	-	-	-	-	344. 2437	188.5	-	-	-	-	-	-	-	-	-	-	-	-	-	-
(+ 61)	821. 5663	[(NO2)O-POPC+H]+	2.20035e+06	774. 5656	8162.3	591. 4975	35.4	-	-	496. 3400	25802.3	478. 3294	14018.1	-	-	-	-	-	-	-	-	-	-	-	-	-	-	-	-	-	-	-	-	344. 2442	38	-	-	-	-	-	-	-	-	-	-	-	-	-	-
(+ 61)	821. 5666	[(NO2)O-POPC+H]+	2259032	774. 5659	8511.6	591. 4984	41.1	-	-	496. 3400	25390	478. 3294	13839.7	-	-	-	-	-	-	-	-	-	-	-	-	-	-	-	-	-	-	-	-	344. 2432	42.3	-	-	-	-	-	-	-	-	-	-	-	-	-	-
(+74)	834. 5594	[(NO2)(NO)-POPC+H]+	424700	787. 5609	19665.2	604. 4951	2452.1	-	-	496. 3407	6508.5	478. 3300	13606.5	-	-	-	-	-	-	-	-	-	-	-	-	-	-	-	-	-	-	-	-	-	-	-	-	-	-	-	-	-	-	-	-	-	-	-	-
(+74)	834. 5593	[(NO2)(NO)-POPC+H]+	396759	787. 5608	17573.7	604. 4951	2003.9	-	-	496. 3408	6270.8	478. 3300	13333.5	-	-	-	-	-	-	-	-	-	-	-	-	-	-	-	-	-	-	-	-	-	-	-	-	-	-	-	-	-	-	-	-	-	-	-	-
(+74)	834. 5592	[(NO2)(NO)-POPC+H]+	416381	787. 5606	18593.4	604. 4953	2076.6	-	-	496. 3409	5752	478. 3300	14229.9	-	-	-	-	-	-	-	-	-	-	-	-	-	-	-	-	-	-	-	-	-	-	-	-	-	-	-	-	-	-	-	-	-	-	-	-
(+77)	837. 5580	[(NO2)2O-POPC+H]+	20493.2	790. 5558	578.1	-	-	-	-	496. 3414	2484.6	478. 3299	1600.1	-	-	-	-	-	-	-	-	-	-	-	-	-	-	-	-	-	-	-	-	-	-	-	-	-	-	-	-	-	-	-	-	-	-	-	-
(+77)	837. 5678	[(NO2)2O-POPC+H]+	15710.4	790. 5563	777.2	-	-	-	-	496. 3422	2203.8	478. 3318	1853.9	-	-	-	-	-	-	-	-	-	-	-	-	-	-	-	-	-	-	-	-	-	-	-	-	-	-	-	-	-	-	-	-	-	-	-	-
(+77)	837. 5719	[(NO2)2O-POPC+H]+	7332.6	790. 5575	431.1	-	-	-	-	496. 3419	2349.5	478. 3320	1806.1	-	-	-	-	-	-	-	-	-	-	-	-	-	-	-	-	-	-	-	-	-	-	-	-	-	-	-	-	-	-	-	-	-	-	-	-
(+90)	850. 5558	[2NO2-POPC+H]+	1.26386e+06	803. 5548	52427.2	620. 3936	2919.1	-	-	496. 3402	21286	478. 3296	13532.7	-	-	-	-	-	-	-	-	-	-	-	-	-	-	-	-	-	-	-	-	-	-	-	-	-	-	-	-	-	-	-	-	-	-	-	-
(+90)	850. 5560	[2NO2-POPC+H]+	1.27419e+06	803. 5550	52872.6	620. 3930	2798.1	-	-	496. 3402	21866.4	478. 3296	13942.9	-	-	-	-	-	-	-	-	-	-	-	-	-	-	-	-	-	-	-	-	-	-	-	-	-	-	-	-	-	-	-	-	-	-	-	-
(+90)	850. 5560	[2NO2-POPC+H]+	1.28837e+06	803. 5550	52740.8	620. 3933	2516.6	-	-	496. 3403	21809.3	478. 3297	13725.3	-	-	-	-	-	-	-	-	-	-	-	-	-	-	-	-	-	-	-	-	-	-	-	-	-	-	-	-	355. 2221	60.9	-	-	-	-	-	-
(+45)	827. 5529	[NO2-PAPC+H]+	65718.9	780. 5520	62.4	-	-	-	-	496. 3396	4966.9	478. 3287	14284.7	-	-	-	-	-	-	-	-	-	-	-	-	-	-	-	-	-	-	-	-	-	-	-	-	-	-	-	-	-	-	-	-	-	-	-	-
(+45)	827. 5526	[NO2-PAPC+H]+	65718.9	780. 5526	62.8	-	-	-	-	496. 3393	4725.3	478. 3284	13578.5	-	-	-	-	-	-	-	-	-	-	-	-	-	-	-	-	-	-	-	-	-	-	-	-	-	-	-	-	-	-	-	-	-	-	-	-
(+45)	827. 5526	[NO2-PAPC+H]+	66525.3	780. 5515	147.2	-	-	-	-	496. 3393	4696.4	478. 3285	13174	-	-	-	-	-	-	-	-	-	-	-	-	-	-	-	-	-	-	-	-	-	-	-	-	-	-	-	-	-	-	-	-	-	-	-	-
(+ 61)	843. 5484	[(NO2)O-PAPC+H]+	186601	796. 5466	8172.2	-	-	-	-	496. 3388	6192.5	478. 3283	7480	-	-	-	-	-	-	-	-	-	-	-	-	-	-	-	-	-	-	-	-	-	-	-	-	-	-	-	-	-	-	-	-	-	-	-	-
(+ 61)	843. 5486	[(NO2)O-PAPC+H]+	189807	796. 5465	8482.5	-	-	-	-	496. 3390	6397.6	478. 3284	7464.2	-	-	-	-	-	-	-	-	-	-	-	-	-	-	-	-	-	-	-	-	-	-	-	-	-	-	-	-	-	-	-	-	-	-	-	-
(+ 61)	843. 5487	[(NO2)O-PAPC+H]+	187194	796. 5466	8457.1	-	-	-	-	496. 3389	6302.4	478. 3283	7697.3	-	-	-	-	-	-	-	-	-	-	-	-	-	-	-	-	-	-	-	-	-	-	-	-	-	-	-	-	-	-	-	-	-	-	-	-
(+74)	856. 5439	[(NO2)(NO)-PAPC+H]+	719826	809. 5427	24974.6	626. 4773	6390.1	-	-	496. 3389	18710	478. 3284	16624.6	-	-	-	-	-	-	-	-	-	-	-	-	-	-	-	-	-	-	-	-	-	-	-	-	-	-	-	-	-	-	-	-	-	-	-	-
(+74)	856. 5440	[(NO2)(NO)-PAPC+H]+	700426	809. 5425	24468.7	626. 4773	6309.4	-	-	496. 3389	17894.8	478. 3284	15998.9	-	-	-	-	-	-	-	-	-	-	-	-	-	-	-	-	-	-	-	-	-	-	-	-	-	-	-	-	-	-	-	-	-	-	-	-
(+74)	856. 5439	[(NO2)(NO)-PAPC+H]+	733100	809. 5425	26310.7	626. 4773	6535.1	-	-	496. 3389	19249.8	478. 3283	16973.6	-	-	-	-	-	-	-	-	-	-	-	-	-	-	-	-	-	-	-	-	-	-	-	-	-	-	-	-	-	-	-	-	-	-	-	-
(+77)	859. 5445	[(NO2)2O-PAPC+H]+	333718	812. 5401	6815.7	629. 4968	589	-	-	496. 3390	14915.3	478. 3284	8750.5	-	-	-	-	-	-	-	-	-	-	-	-	-	-	-	-	-	-	-	-	-	-	-	-	-	-	-	-	-	-	-	-	-	-	-	-
(+77)	859. 5457	[(NO2)2O-PAPC+H]+	326233	812. 5398	6933.2	629. 4967	487.9	-	-	496. 3389	15380.9	478. 3283	8462.7	-	-	-	-	-	-	-	-	-	-	-	-	-	-	-	-	-	-	-	-	-	-	-	-	-	-	-	-	-	-	-	-	-	-	-	-
(+77)	859. 5447	[(NO2)2O-PAPC+H]+	319858	812. 5399	6852.4	629. 4970	372.5	-	-	496. 3389	14774.6	478. 3283	8523.3	-	-	-	-	-	-	-	-	-	-	-	-	-	-	-	-	-	-	-	-	-	-	-	-	-	-	-	-	-	-	-	-	-	-	-	-
(+90)	872. 5361	[2NO2-PAPC+H]+	1.00856e+06	825. 5364	27084.1	642. 4718	468.4	-	-	496. 3390	19690.3	478. 3283	16427.3	-	-	-	-	-	-	-	-	-	-	-	-	-	-	-	-	-	-	-	-	-	-	-	-	-	-	-	-	-	-	-	-	-	-	-	-
(+90)	872. 5362	[2NO2-PAPC+H]+	1.02478e+06	825. 5364	28633.9	642. 4725	432.8	-	-	496. 3389	20598.2	478. 3283	15729.5	-	-	-	-	-	-	-	-	-	-	-	-	-	-	-	-	-	-	-	-	-	-	-	-	-	-	-	-	-	-	-	-	-	-	-	-
(+90)	872. 5362	[2NO2-PAPC+H]+	1.0456e+06	825. 5365	28661.8	642. 4718	828.2	-	-	496. 3389	21180.1	478. 3283	16349.3	-	-	-	-	-	-	-	-	-	-	-	-	-	-	-	-	-	-	-	-	-	-	-	-	-	-	-	-	-	-	-	-	-	-	-	-
(+45)	803. 5562	[NO2-PLPC+H]+	1491015	756. 5537	5911.8	-	-	-	-	496. 3409	23008.6	478. 3302	15588.3	-	-	-	-	308. 2226	7613.7	-	-	-	-	326. 2336	792.5	-	-	-	-	-	-	-	-	-	-	-	-	-	-	-	-	-	-	-	-	-	-	-	-
(+45)	803. 5563	[NO2-PLPC+H]+	1.48988e+06	756. 5537	5643.8	-	-	-	-	496. 3410	22881.1	478. 3303	15609.3	-	-	-	-	308. 2226	7600.4	-	-	-	-	326. 2332	1040	-	-	-	-	-	-	-	-	-	-	-	-	-	-	-	-	-	-	-	-	-	-	-	-
(+45)	803. 5563	[NO2-PLPC+H]+	1.49242e+06	756. 5543	5779.9	-	-	-	-	496. 3410	22226.9	478. 3303	16349.2	-	-	-	-	308. 2227	7746.3	-	-	-	-	326. 2332	1110.6	-	-	-	-	-	-	-	-	-	-	-	-	-	-	-	-	-	-	-	-	-	-	-	-
(+ 61)	819. 5505	[(NO2)O-PLPC+H]+	6402924	772. 5497	145553	589. 4841	2866.1	-	-	496. 3407	48636.6	478. 3300	20661.7	-	-	-	-	-	-	-	-	324. 2172	263	-	-	-	-	-	-	-	-	-	-	-	-	-	-	-	-	-	-	-	-	-	-	-	-	-	-
(+ 61)	819. 5504	[(NO2)O-PLPC+H]+	6215803	772. 5497	141236	589. 4841	3005.3	-	-	496. 3406	46741.5	478. 3299	20607.5	-	-	-	-	-	-	-	-	324. 2175	57.9	-	-	-	-	-	-	-	-	-	-	-	-	-	-	-	-	-	-	-	-	-	-	-	-	-	-
(+ 61)	819. 5505	[(NO2)O-PLPC+H]+	6.39665e+06	772. 5498	146466	589. 4840	3111.1	-	-	496. 3407	47061.5	478. 3300	20867.3	-	-	-	-	-	-	-	-	324. 2171	58.8	-	-	-	-	-	-	-	-	-	-	-	-	-	-	-	-	-	-	-	-	-	-	-	-	-	-
(+74)	832. 5450	[(NO2)(NO)-PLPC+H]+	1.60343e+06	785. 5454	65715	602. 4791	2849.6	-	-	496. 3410	13970.9	478. 3303	11294.3	-	-	-	-	-	-	-	-	-	-	-	-	-	-	-	-	-	-	-	-	-	-	-	-	-	-	-	-	-	-	-	-	-	-	-	-
(+74)	832. 5450	[(NO2)(NO)-PLPC+H]+	1.58837e+06	785. 5453	63993.3	602. 4788	2573.8	-	-	496. 3410	14157.7	478. 3303	10959.4	-	-	-	-	-	-	-	-	-	-	-	-	-	-	-	-	-	-	-	-	-	-	-	-	-	-	-	-	-	-	-	-	-	-	-	-
(+74)	832. 5451	[(NO2)(NO)-PLPC+H]+	1.53679e+06	785. 5454	64481.3	602. 4784	2785.3	-	-	496. 3411	13685.5	478. 3303	10419.8	-	-	-	-	-	-	-	-	-	-	-	-	-	-	-	-	-	-	-	-	-	-	-	-	-	-	-	-	-	-	-	-	-	-	-	-
(+77)	835. 5522	[(NO2)2O-PLPC+H]+	512572	788. 5435	6981.7	605. 4988	4813.2	-	-	496. 3411	5445.3	478. 3305	8301	-	-	-	-	-	-	-	-	-	-	-	-	-	-	-	-	-	-	-	-	-	-	-	-	-	-	-	-	-	-	-	-	-	-	-	-
(+77)	835. 5523	[(NO2)2O-PLPC+H]+	479399	788. 5442	6957.2	605. 4987	4351.4	-	-	496. 3412	5166.1	478. 3305	8268	-	-	-	-	-	-	-	-	-	-	-	-	-	-	-	-	-	-	-	-	-	-	-	-	-	-	-	-	-	-	-	-	-	-	-	-
(+77)	835. 5522	[(NO2)2O-PLPC+H]+	505631	788. 5441	7326.1	605. 4989	4368.9	-	-	496. 3412	5443	478. 3306	8369.2	-	-	-	-	-	-	-	-	-	-	-	-	-	-	-	-	-	-	-	-	-	-	-	-	-	-	-	-	-	-	-	-	-	-	-	-
(+90)	848. 5417	[2NO2-PLPC+H]+	1.71691e+06	801. 5404	68077.3	618. 4741	621.9	-	-	496. 3410	15983.2	478. 3303	11506.5	-	-	-	-	-	-	-	-	-	-	-	-	-	-	-	-	-	-	-	-	-	-	-	-	-	-	353. 2080	454.4	-	-	-	-	-	-	-	-
(+90)	848. 5416	[2NO2-PLPC+H]+	1.77701e+06	801. 5403	72478.1	618. 4737	733.7	-	-	496. 3409	17470.4	478. 3304	11883.5	-	-	-	-	-	-	-	-	-	-	-	-	-	-	-	-	-	-	-	-	-	-	-	-	-	-	353. 2077	376.1	-	-	-	-	-	-	-	-
(+90)	848. 5418	[2NO2-PLPC+H]+	1.71897e+06	801. 5404	68934.7	618. 4737	593	-	-	496. 3411	16418.4	478. 3304	11556.3	-	-	-	-	-	-	-	-	-	-	-	-	-	-	-	-	-	-	-	-	-	-	-	-	-	-	353. 2078	451.4	-	-	-	-	-	-	-	-
(+45)	763. 5238	[NO2-POPE+H]+	113572	716. 5050	5809.9	-	-	575. 5044	34095.5	-	-	-	-	454. 2934	4416.9	436. 2827	3511	-	-	310. 2379	110325	-	-	-	-	328. 2484	49514.9	-	-	-	-	-	-	-	-	-	-	-	-	-	-	-	-	-	-	-	-	-	-
(+45)	763. 5238	[NO2-POPE+H]+	110732	716. 5051	5426.6	-	-	575. 5044	34164.7	-	-	-	-	454. 2934	4406.4	436. 2826	3562.1	-	-	310. 2379	110512	-	-	-	-	328. 2484	49688.7	-	-	-	-	-	-	-	-	-	-	-	-	-	-	-	-	-	-	-	-	-	-
(+45)	763. 5236	[NO2-POPE+H]+	111178	716. 5050	5659.4	-	-	575. 5045	34286.6	-	-	-	-	454. 2932	4571	436. 2825	3643	-	-	310. 2379	110818	-	-	-	-	328. 2484	49649.2	-	-	-	-	-	-	-	-	-	-	-	-	-	-	-	-	-	-	-	-	-	-
(+ 61)	779. 5188	[(NO2)O-POPE+H]+	171938	732. 5168	275.1	-	-	591. 4996	6881.8	-	-	-	-	454. 2934	8319.3	436. 2827	5491.9	-	-	-	-	-	-	326. 2329	9259.3	-	-	-	-	-	-	-	-	344. 2435	5870.4	-	-	-	-	-	-	-	-	-	-	-	-	-	-
(+ 61)	779. 5189	[(NO2)O-POPE+H]+	175464	732. 5175	252.1	-	-	591. 4996	6427.1	-	-	-	-	454. 2934	8647.3	436. 2828	5716.1	-	-	-	-	-	-	326. 2329	9470.9	-	-	-	-	-	-	-	-	344. 2435	6178.7	-	-	-	-	-	-	-	-	-	-	-	-	-	-
(+ 61)	779. 5189	[(NO2)O-POPE+H]+	173155	732. 5164	144	-	-	591. 4996	6918.9	-	-	-	-	454. 2933	7957.1	436. 2827	5543	-	-	-	-	-	-	326. 2328	9150.7	-	-	-	-	-	-	-	-	344. 2435	5691.3	-	-	-	-	-	-	-	-	-	-	-	-	-	-
(+74)	792. 5139	[(NO2)(NO)-POPE+H]+	-	745. 5125	1555	-	-	604. 4945	5811.2	-	-	-	-	454. 2935	3851.5	436. 2828	3006.4	-	-	-	-	-	-	-	-	-	-	-	-	-	-	-	-	-	-	-	-	-	-	-	-	-	-	-	-	-	-	-	-
(+74)	792. 5139	[(NO2)(NO)-POPE+H]+	-	745. 5121	1459	-	-	604. 4944	5597	-	-	-	-	454. 2935	4021.6	436. 2828	3136.6	-	-	-	-	-	-	-	-	-	-	-	-	-	-	-	-	-	-	-	-	-	-	-	-	-	-	-	-	-	-	-	-
(+74)	792. 5139	[(NO2)(NO)-POPE+H]+	-	745. 5124	1560	-	-	604. 4946	5329.7	-	-	-	-	454. 2936	3831.2	436. 2829	3091.6	-	-	-	-	-	-	-	-	-	-	-	-	-		-	-	-	-	-		-	-	-	-	-	-	-	-	-	-	-	-
(+77)	795. 5136	[(NO2)2O-POPE+H]+	-	-	-	-	-	607. 4951	3303.9	-	-	-	-	454. 2933	7284.8	436. 2829	5749.6	-	-	-	-	-	-	-	-	-	-	-	-	-	-	342. 2278	1071.6	-	-	-	-	-	-	-	-	-	-	-	-	-	-	-	-
(+77)	795. 5136	[(NO2)2O-POPE+H]+	-	-	-	-	-	607. 4953	2998.9	-	-	-	-	454. 2935	7022.9	436. 2829	5746.3	-	-	-	-	-	-	-	-	-	-	-	-	-	-	342. 2277	1054.6	-	-	-	-	-	-	-	-	-	-	-	-	-	-	-	-
(+77)	795. 5136	[(NO2)2O-POPE+H]+	-	-	-	-	-	607. 4950	3055.5	-	-	-	-	454. 2935	7389.6	436. 2829	5596.5	-	-	-	-	-	-	-	-	-	-	-	-	-	-	342. 2278	1192.5	-	-	-	-	-	-	-	-	-	-	-	-	360. 2379	35.2	-	-
(+90)	808. 5092	[2NO2-POPE+H]+	107930	761. 5079	27620.2	-	-	620. 4894	148640	-	-	-	-	454. 2932	7851.4	436. 2827	5779.5	-	-	-	-	-	-	-	-	-	-	-	-	-	-	-	-	-	-	-	-	-	-	-	-	355. 2230	122365	-	-	-	-	-	-
(+90)	808. 5092	[2NO2-POPE+H]+	107304	761. 5081	27583.4	-	-	620. 4895	145201	-	-	-	-	454. 2933	7951.2	436. 2828	5806.8	-	-	-	-	-	-	-	-	-	-	-	-	-	-	-	-	-	-	-	-	-	-	-	-	355. 2230	119920	-	-	-	-	-	-
(+90)	808. 5093	[2NO2-POPE+H]+	107729	761. 5080	27106.4	-	-	620. 4895	146111	-	-	-	-	454. 2932	7336.4	436. 2827	5798	-	-	-	-	-	-	-	-	-	-	-	-	-	-	-	-	-	-	-	-	-	-	-	-	355. 2230	119065	-	-	-	-	-	-
(+45)	785. 4961	[NO2-PAPE+H]+	8508.5	-	-	-	-	-	-	-	-	-	-	454. 2930	1250.8	436. 2824	835.4	-	-	-	-	-	-	-	-	-	-	-	-	-	-	-	-	-	-	-	-	-	-	-	-	-	-	-	-	-	-	-	-
(+45)	785. 4956	[NO2-PAPE+H]+	8248.3	-	-	-	-	-	-	-	-	-	-	454. 2929	1019.1	436. 2827	810.1	-	-	-	-	-	-	-	-	-	-	-	-	-	-	-	-	-	-	-	-	-	-	-	-	-	-	-	-	-	-	-	-
(+45)	785. 4961	[NO2-PAPE+H]+	8490.4	-	-	-	-	-	-	-	-	-	-	454. 2932	1064.1	436. 2826	825.4	-	-	-	-	-	-	-	-	-	-	332. 2224	25.2	-	-	-	-	-	-	-	-	-	-	-	-	-	-	-	-	-	-	-	-
(+ 61)	801. 4970	[(NO2)O-PAPE+H]+	3985	-	-	-	-	613. 4827	213.4	-	-	-	-	454. 2929	52.9	436. 2819	289.2	-	-	-	-	-	-	-	-	-	-	-	-	-	-	-	-	-	-	-	-	-	-	-	-	-	-	-	-	-	-	-	-
(+ 61)	801. 4982	[(NO2)O-PAPE+H]+	7458	-	-	-	-	613. 4827	214.5	-	-	-	-	454. 2932	107.7	436. 2820	223.8	-	-	-	-	-	-	-	-	-	-	-	-	-	-	-	-	-	-	-	-	-	-	-	-	-	-	-	-	-	-	-	-
(+ 61)	801. 4983	[(NO2)O-PAPE+H]+	6904	-	-	-	-	613. 4824	166.2	-	-	-	-	454. 2939	52.2	436. 2825	140.1	-	-	-	-	-	-	-	-	-	-	-	-	-	-	-	-	-	-	-	-	-	-	-	-	-	-	-	-	-	-	-	-
(+74)	814. 4975	[(NO2)(NO)-PAPE+H]+	272631	767. 4970	7537.9	-	-	626. 4775	16079.7	-	-	-	-	454. 2924	3219.6	436. 2819	3252.9	-	-	-	-	-	-	-	-	-	-	-	-	-	-	-	-	-	-	-	-	-	-	-	-	-	-	-	-	-	-	-	-
(+74)	814. 4976	[(NO2)(NO)-PAPE+H]+	264000	767. 4969	6471.4	-	-	626. 4778	14962.5	-	-	-	-	454. 2924	4056.8	436. 2818	3430.4	-	-	-	-	-	-	-	-	-	-	-	-	-	-	-	-	-	-	-	-	-	-	-	-	-	-	-	-	-	-	-	-
(+74)	814. 4976	[(NO2)(NO)-PAPE+H]+	264658	767. 4971	6418.1	-	-	626. 4778	15425.1	-	-	-	-	454. 2924	4305.2	436. 2817	2433.7	-	-	-	-	-	-	-	-	-	-	-	-	-	-		-	-	-	-	-	-	-	-	-	-	-	-	-	-	-	-	-
(+77)	817. 4925	[(NO2)2O-PAPE+H]+	2959.1	-	-	-	-	-	-	-	-	-	-	-	-	-	-	-	-	-	-	-	-	-	-	-	-	-	-	-	-	-	-	-	-	-	-	-	-	-	-	-	-	-	-	-	-	-	-
(+77)	817. 4933	[(NO2)2O-PAPE+H]+	3059.7	770. 5852	26.5	-	-	-	-	-	-	-	-	-	-	-	-	-	-	-	-	-	-	-	-	-	-	-	-	-	-	-	-	-	-	-	-	-	-	-	-	-	-	-	-	-	-	-	-
(+77)	817. 4935	[(NO2)2O-PAPE+H]+	3282.7	770. 5854	27	-	-	-	-	-	-	-	-	-	-	-	-	-	-	-	-	-	-	-	-	-	-	-	-	-	-	-	-	-	-	-	-	-	-	-	-	-	-	-	-	-	-	-	-
(+90)	830. 4928	[2NO2-PAPE+H]+	8185.4	783. 4911	95.7	-	-	642. 4697	709.2	-	-	-	-	454. 2926	105.6	436. 2822	148.4	-	-	-	-	-	-	-	-	-	-	-	-	-	-	-	-	-	-	-	-	-	-	-	-	-	-	-	-	-	-	-	-
(+90)	830. 4927	[2NO2-PAPE+H]+	7462	783. 4920	126.2	-	-	642. 4709	797.5	-	-	-	-	454. 2924	37.2	436. 2823	110.5	-	-	-	-	-	-	-	-	-	-	-	-	-	-	-	-	-	-	-	-	-	-	-	-	-	-	-	-	-	-	-	-
(+90)	830. 4925	[2NO2-PAPE+H]+	7988.9	783. 4920	140.5	-	-	642. 4716	851.3	-	-	-	-	454. 2922	56.7	436. 2823	171.3	-	-	-	-	-	-	-	-	-	-	-	-	-	-	-	-	-	-	-	-	-	-	-	-	-	-	-	-	-	-	-	-
(+45)	761. 5089	[NO2-PAPE+H]+	205946	714. 5066	19904.4	-	-	573. 4878	951793	-	-	-	-	454. 2924	26219.6	436. 2819	17038.7	308. 2217	53355.4	-	-	-	-	326. 2323	8098.7	-	-	-	-	-	-	-	-	-	-	-	-	-	-	-	-	-	-	-	-	-	-	-	-
(+45)	761. 5090	[NO2-PLPE+H]+	214232	714. 5066	20392.1	-	-	573. 4878	991349	-	-	-	-	454. 2924	28170.6	436. 2819	17380.5	308. 2217	54587.1	-	-	-	-	326. 2323	8610.6	-	-	-	-	-	-	-	-	-	-	-	-	-	-	-	-	-	-	-	-	-	-	-	-
(+45)	761. 5090	[NO2-PLPE+H]+	204415	714. 5064	19512.3	-	-	573. 4878	940740	-	-	-	-	454. 2924	26747.4	436. 2819	17094.3	308. 2216	53283.2	-	-	-	-	326. 2323	8190.1	-	-	-	-	-	-	-	-	-	-	-	-	-	-	-	-	-	-	-	-	-	-	-	-
(+ 61)	777. 5050	[(NO2)O-PLPE+H]+	49237	730. 5015	14665.9	-	-	589. 4827	85376.4	-	-	-	-	454. 2927	4074.3	436. 2819	2560	-	-	-	-	324. 2165	2874.7	-	-	-	-	-	-	-	-	342. 2272	590.3	-	-	-	-	-	-	-	-	-	-	-	-	-	-	-	-
(+ 61)	777. 5053	[(NO2)O-PLPE+H]+	47697.4	730. 5016	14568.3	-	-	589. 4828	81835.4	-	-	-	-	454. 2925	3852	436. 2819	2533	-	-	-	-	324. 2167	2737.1	-	-	-	-	-	-	-	-	342. 2272	568.9	-	-	-	-	-	-	-	-	-	-	-	-	-	-	-	-
(+ 61)	777. 5056	[(NO2)O-PLPE+H]+	45663	730. 5017	14326.1	-	-	589. 4829	81390.7	-	-	-	-	454. 2928	4010.4	436. 2820	2586.3	-	-	-	-	324. 2167	2790.9	-	-	-	-	-	-	-	-	342. 2272	361.1	-	-	-	-	-	-	-	-	-	-	-	-	-	-	-	-
(+74)	790. 4982	[(NO2)(NO)-PLPE+H]+	11323	743. 4893	312.1	-	-	602. 4766	586.3	-	-	-	-	454. 2924	533.7	436. 2825	154.9	-	-	-	-	-	-	-	-	-	-	-	-	-	-	-	-	-	-	-	-	-	-	-	-	-	-	-	-	-	-	-	-
(+74)	790. 4982	[(NO2)(NO)-PLPE+H]+	11579	743. 4892	168.3	-	-	602. 4762	278.1	-	-	-	-	454. 2926	569.3	436. 2823	322.1	-	-	-	-	-	-	-	-	-	-	-	-	-	-	-	-	-	-	-	-	-	-	-	-	-	-	-	-	-	-	-	-
(+74)	790. 4982	[(NO2)(NO)-PLPE+H]+	10593	743. 4882	212.6	-	-	602. 4760	424.4	-	-	-	-	454. 2925	486.1	436. 2823	196.6	-	-	-	-	-	-	-	-	-	-	-	-	-	-	-	-	-	-	-	-	-	-	-	-	-	-	-	-	-	-	-	-
(+77)	793. 4975	[(NO2)2O-PLPE+H]+	4245.7	-	-	-	-	605. 4770	2607.3	-	-	-	-	454. 2926	1934.5	436. 2820	1144.6	-	-	-	-	-	-	-	-	-	-	-	-	-	-	-	-	-	-	-	-	-	-	-	-	-	-	-	-	-	-	-	-
(+77)	793. 4965	[(NO2)2O-PLPE+H]+	3778.3	-	-	-	-	605. 4771	3088.2	-	-	-	-	454. 2924	2076.4	436. 2819	1340.6	-	-	-	-	-	-	-	-	-	-	-	-	340. 2115	27.8	-	-	-	-	-	-	-	-	-	-	-	-	-	-	-	-	-	-
(+77)	793. 4975	[(NO2)2O-PLPE+H]+	4534.8	-	-	-	-	605. 4770	2607.3	-	-	-	-	454. 2926	1934.5	436. 2820	1144.6	-	-	-	-	-	-	-	-	-	-	-	-	-	-	-	-	-	-	-	-	-	-	-	-	-	-	-	-	-	-	-	-
(+90)	806. 4925	[2NO2-PLPE+H]+	25880.8	759. 4920	766	-	-	618. 4732	12331.5	-	-	-	-	454. 2930	2281.2	436. 2823	1377.3	-	-	-	-	-	-	-	-	-	-	-	-	-	-	-	-	-	-	-	-	-	-	353. 2069	8989.6	-	-	-	-	-	-	-	-
(+90)	806. 4922	[2NO2-PLPE+H]+	26265.1	759. 4919	970.1	-	-	618. 4730	12385.6	-	-	-	-	454. 2926	2520.8	436. 2824	1559.5	-	-	-	-	-	-	-	-	-	-	-	-	-	-	-	-	-	-	-	-	-	-	353. 2068	8802.3	-	-	-	-	-	-	-	-
(+90)	806. 4925	[2NO2-PLPE+H]+	27386.9	759. 4920	986.9	-	-	618. 4730	13509.8	-	-	-	-	454. 2928	2545.2	436. 2825	1269.9	-	-	-	-	-	-	-	-	-	-	-	-	-	-	-	-	-	-	-	-	-	-	353. 2067	9235	-	-	-	-	-	-	-	-
[truncated: 12 more columns]

## Sheet: 1 µg mL_NCE25_POS
1 µg mL−1_NCE 25				NL 47		NL 230		NL 188		PI 496		PI 478		PI 454		PI 436		PI 308		PI 310		PI 324		PI 326		PI 328		PI 332		PI 340		PI 342		PI 344		PI 348		PI 350		PI 353		PI 355		PI 358		PI 360		PI 364
Modification	m/z		Intensity	m/z	Intesity	m/z	Intesity	m/z	Intesity	m/z	Intesity	m/z	Intesity	m/z	Intesity	m/z	Intesity	m/z	Intesity	m/z	Intesity	m/z	Intesity	m/z	Intesity	m/z	Intesity	m/z	Intesity	m/z	Intesity	m/z	Intesity	m/z	Intesity	m/z	Intesity	m/z	Intesity	m/z	Intesity	m/z	Intesity	m/z	Intesity	m/z	Intesity	m/z	Intesity
(+45)	805. 5700	[NO2-POPC+H]+	2052747	758. 5691	71888.9	575. 5031	24163	-	-	496. 3393	114120	478. 3287	75012.3	-	-	-	-	-	-	310. 2374	142908	-	-	-	-	328. 2479	34142.5	-	-	-	-	-	-	-	-	-	-	-	-	-	-	-	-	-	-	-	-	-	-
(+45)	805. 5699	[NO2-POPC+H]+	2.01629e+06	758. 5690	71423.4	575. 5031	24567.7	-	-	496. 3393	112720	478. 3286	74590	-	-	-	-	-	-	310. 2374	139728	-	-	-	-	328. 2479	33397.6	-	-	-	-	-	-	-	-	-	-	-	-	-	-	-	-	-	-	-	-	-	-
(+45)	805. 5699	[NO2-POPC+H]+	2009667	758. 5690	70228.1	575. 5031	24174.8	-	-	496. 3393	113566	478. 3287	74514.4	-	-	-	-	-	-	310. 2374	142171	-	-	-	-	328. 2480	33573.9	-	-	-	-	-	-	-	-	-	-	-	-	-	-	-	-	-	-	-	-	-	-
(+ 61)	821. 5654	[(NO2)O-POPC+H]+	391417	774. 5649	5567.8	591. 4977	47.2	-	-	496. 3401	29760.5	478. 3295	21104.9	-	-	-	-	-	-	-	-	-	-	326. 2327	1470	-	-	-	-	-	-	-	-	344. 2434	1853.8	-	-	-	-	-	-	-	-	-	-	-	-	-	-
(+ 61)	821. 5654	[(NO2)O-POPC+H]+	390850	774. 5651	5799.1	591. 4977	39.2	-	-	496. 3401	29413.5	478. 3294	22154.3	-	-	-	-	-	-	-	-	-	-	326. 2328	1814	-	-	-	-	-	-	-	-	344. 2432	1676.2	-	-	-	-	-	-	-	-	-	-	-	-	-	-
(+ 61)	821. 5652	[(NO2)O-POPC+H]+	405992	774. 5652	5850	591. 4971	73.1	-	-	496. 3401	31216.3	478. 3294	21769.7	-	-	-	-	-	-	-	-	-	-	326. 2328	1676.1	-	-	-	-	-	-	-	-	344. 2432	1928.6	-	-	-	-	-	-	-	-	-	-	-	-	-	-
(+74)	834. 5600	[(NO2)(NO)-POPC+H]+	73487.5	787. 5608	3852.9	604. 4950	2636.3	-	-	496. 3406	5990.1	478. 3299	15211.7	-	-	-	-	-	-	-	-	-	-	-	-	-	-	-	-	-	-	-	-	-	-	-	-	-	-	-	-	-	-	-	-	-	-	-	-
(+74)	834. 5600	[(NO2)(NO)-POPC+H]+	72490.5	787. 5609	3775	604. 4949	2895.3	-	-	496. 3405	6179.4	478. 3299	15207.1	-	-	-	-	-	-	-	-	-	-	-	-	-	-	-	-	-	-	-	-	-	-	-	-	-	-	-	-	-	-	-	-	-	-	-	-
(+74)	834. 5597	[(NO2)(NO)-POPC+H]+	72877.3	787. 5603	3668.6	604. 4950	2782	-	-	496. 3408	5710.3	478. 3299	15648.9	-	-	-	-	-	-	-	-	-	-	-	-	-	-	-	-	-	-	-	-	-	-	-	-	-	-	-	-	-	-	-	-	-	-	-	-
(+77)	837. 5613	[(NO2)2O-POPC+H]+	87976.8	790. 5602	3704.8	-	-	-	-	496. 3405	15553.3	478. 3298	29667.2	-	-	-	-	-	-	-	-	-	-	-	-	-	-	-	-	-	-	-	-	-	-	-	-	-	-	-	-	-	-	-	-	-	-	-	-
(+77)	837. 5612	[(NO2)2O-POPC+H]+	85229.3	790. 5593	3907.3	-	-	-	-	496. 3404	14793.4	478. 3297	29367.4	-	-	-	-	-	-	-	-	-	-	-	-	-	-	-	-	-	-	-	-	-	-	-	-	-	-	-	-	-	-	-	-	-	-	-	-
(+77)	837. 5614	[(NO2)2O-POPC+H]+	87345.5	790. 5603	3675	-	-	-	-	496. 3406	14794.3	478. 3298	29752.8	-	-	-	-	-	-	-	-	-	-	-	-	-	-	-	-	-	-	-	-	-	-	-	-	-	-	-	-	-	-	-	-	-	-	-	-
(+90)	850. 5558	[2NO2-POPC+H]+	201297	803. 5549	13657.3	620. 3928	4005.3	-	-	496. 3402	20919.9	478. 3296	19378.9	-	-	-	-	-	-	-	-	-	-	-	-	-	-	-	-	-	-	-	-	-	-	-	-	-	-	-	-	-	-	-	-	-	-	-	-
(+90)	850. 5557	[2NO2-POPC+H]+	193242	803. 5549	12685.3	620. 3931	3981.4	-	-	496. 3402	20034.8	478. 3296	18175.9	-	-	-	-	-	-	-	-	-	-	-	-	-	-	-	-	-	-	-	-	-	-	-	-	-	-	-	-	-	-	-	-	-	-	-	-
(+90)	850. 5558	[2NO2-POPC+H]+	198997	803. 5550	13249.3	620. 3926	3879.6	-	-	496. 3402	19647.7	478. 3295	19671.4	-	-	-	-	-	-	-	-	-	-	-	-	-	-	-	-	-	-	-	-	-	-	-	-	-	-	-	-	-	-	-	-	-	-	-	-
(+45)	827. 5544	[NO2-PAPC+H]+	20369.7	780. 5551	36	-	-	-	-	496. 3392	3512.1	478. 3285	14809.6	-	-	-	-	-	-	-	-	-	-	-	-	-	-	332. 2214	398	-	-	-	-	-	-	-	-	-	-	-	-	-	-	-	-	-	-	-	-
(+45)	827. 5546	[NO2-PAPC+H]+	20418	-	-	-	-	-	-	496. 3391	3715.9	478. 3285	14423.8	-	-	-	-	-	-	-	-	-	-	-	-	-	-	332. 2214	298	-	-	-	-	-	-	-	-	-	-	-	-	-	-	-	-	-	-	-	-
(+45)	827. 5544	[NO2-PAPC+H]+	19460	-	-	-	-	-	-	496. 3392	3388.3	478. 3285	14155.5	-	-	-	-	-	-	-	-	-	-	-	-	-	-	332. 2213	418	-	-	-	-	-	-	-	-	-	-	-	-	-	-	-	-	-	-	-	-
(+ 61)	843. 5496	[(NO2)O-PAPC+H]+	37563.6	796. 5474	4045.3	-	-	-	-	496. 3393	4016.8	478. 3286	9167.4	-	-	-	-	-	-	-	-	-	-	-	-	-	-	-	-	-	-	-	-	-	-	-	-	-	-	-	-	-	-	-	-	-	-	-	-
(+ 61)	843. 5499	[(NO2)O-PAPC+H]+	52093.1	796. 5469	6004.6	-	-	-	-	496. 3392	5469.4	478. 3285	10296	-	-	-	-	-	-	-	-	-	-	-	-	-	-	-	-	-	-	-	-	-	-	348. 2168	66.1	-	-	-	-	-	-	-	-	-	-	-	-
(+ 61)	843. 5499	[(NO2)O-PAPC+H]+	47350.2	796. 5467	5222.6	-	-	-	-	496. 3392	5036.5	478. 3284	10060.6	-	-	-	-	-	-	-	-	-	-	-	-	-	-	-	-	-	-	-	-	-	-	348. 2164	65.3	-	-	-	-	-	-	-	-	-	-	-	-
(+74)	856. 5441	[(NO2)(NO)-PAPC+H]+	234338	809. 5423	13198.9	626. 4771	16772	-	-	496. 3389	14770	478. 3283	18034.7	-	-	-	-	-	-	-	-	-	-	-	-	-	-	-	-	-	-	-	-	-	-	-	-	-	-	-	-	-	-	-	-	-	-	-	-
(+74)	856. 5443	[(NO2)(NO)-PAPC+H]+	230571	809. 5425	12333.2	626. 4773	16408.9	-	-	496. 3389	14249.5	478. 3284	17196.6	-	-	-	-	-	-	-	-	-	-	-	-	-	-	-	-	-	-	-	-	-	-	-	-	-	-	-	-	-	-	-	-	-	-	-	-
(+74)	856. 5442	[(NO2)(NO)-PAPC+H]+	241713	809. 5425	12897.1	626. 4772	16565.4	-	-	496. 3389	14858.2	478. 3283	18749.1	-	-	-	-	-	-	-	-	-	-	-	-	-	-	-	-	-	-	-	-	-	-	-	-	-	-	-	-	-	-	-	-	-	-	-	-
(+77)	859. 5376	[(NO2)2O-PAPC+H]+	109847	812. 5405	4031.2	629. 4966	3408.1	-	-	496. 3391	11595.9	478. 3284	11003.9	-	-	-	-	-	-	-	-	-	-	-	-	-	-	-	-	-	-	-	-	-	-	-	-	-	-	-	-	-	-	-	-	-	-	-	-
(+77)	859. 5404	[(NO2)2O-PAPC+H]+	108991	812. 5403	4148.5	629. 4966	3410.2	-	-	496. 3390	12079.4	478. 3284	11766.2	-	-	-	-	-	-	-	-	-	-	-	-	-	-	-	-	-	-	-	-	-	-	-	-	-	-	-	-	-	-	-	-	-	-	-	-
(+77)	859. 5401	[(NO2)2O-PAPC+H]+	104423	812. 5401	3795.2	629. 4966	3245.4	-	-	496. 3389	10948.7	478. 3283	11001.4	-	-	-	-	-	-	-	-	-	-	-	-	-	-	-	-	-	-	-	-	-	-	-	-	-	-	-	-	-	-	-	-	-	-	-	-
(+90)	872. 5370	[2NO2-PAPC+H]+	276870	825. 5367	18598.8	642. 4720	2099.5	-	-	496. 3390	18831.2	478. 3284	21315.2	-	-	-	-	-	-	-	-	-	-	-	-	-	-	-	-	-	-	-	-	-	-	-	-	-	-	-	-	-	-	-	-	-	-	-	-
(+90)	872. 5371	[2NO2-PAPC+H]+	274517	825. 5367	18575.1	642. 4718	2395.3	-	-	496. 3390	17966.8	478. 3284	21232.3	-	-	-	-	-	-	-	-	-	-	-	-	-	-	-	-	-	-	-	-	-	-	-	-	-	-	-	-	-	-	-	-	-	-	-	-
(+90)	872. 5372	[2NO2-PAPC+H]+	277011	825. 5367	18491.5	642. 4721	2208.9	-	-	496. 3390	18858.8	478. 3284	21374.4	-	-	-	-	-	-	-	-	-	-	-	-	-	-	-	-	-	-	-	-	-	-	-	-	-	-	-	-	-	-	-	-	-	-	-	-
(+45)	803. 5560	[NO2-PLPC+H]+	389516	756. 5541	3489.1	573. 4887	176.4	-	-	496. 3410	31293.5	478. 3303	22963.3	-	-	-	-	308. 2227	31634.1	-	-	-	-	326. 2332	7078	-	-	-	-	-	-	-	-	-	-	-	-	-	-	-	-	-	-	-	-	-	-	-	-
(+45)	803. 5561	[NO2-PLPC+H]+	383097	756. 5546	3816.3	573. 4886	103.6	-	-	496. 3410	31185.1	478. 3304	22231.6	-	-	-	-	308. 2227	31107.3	-	-	-	-	326. 2332	7097.2	-	-	-	-	-	-	-	-	-	-	-	-	-	-	-	-	-	-	-	-	-	-	-	-
(+45)	803. 5560	[NO2-PLPC+H]+	386592	756. 5540	3819	-	-	-	-	496. 3410	31526.8	478. 3303	23512.3	-	-	-	-	308. 2226	31740.4	-	-	-	-	326. 2331	7223.2	-	-	-	-	-	-	-	-	-	-	-	-	-	-	-	-	-	-	-	-	-	-	-	-
(+ 61)	819. 5503	[(NO2)O-PLPC+H]+	1.11511e+06	772. 5497	90572.7	589. 4838	5935.8	-	-	496. 3407	75439.2	478. 3300	39343.9	-	-	-	-	-	-	-	-	324. 2174	1321.8	-	-	-	-	-	-	-	-	-	-	-	-	-	-	-	-	-	-	-	-	-	-	-	-	-	-
(+ 61)	819. 5502	[(NO2)O-PLPC+H]+	1124910	772. 5497	90828.3	589. 4838	5956.6	-	-	496. 3407	76946.7	478. 3300	39513.7	-	-	-	-	-	-	-	-	324. 2174	1110.7	-	-	-	-	-	-	-	-	-	-	-	-	-	-	-	-	-	-	-	-	-	-	-	-	-	-
(+ 61)	819. 5504	[(NO2)O-PLPC+H]+	1.10175e+06	772. 5497	90924.4	589. 4838	5481.8	-	-	496. 3408	73498.6	478. 3300	37096.2	-	-	-	-	-	-	-	-	324. 2174	1256.7	-	-	-	-	-	-	-	-	-	-	-	-	-	-	-	-	-	-	-	-	-	-	-	-	-	-
(+74)	832. 5450	[(NO2)(NO)-PLPC+H]+	353291	785. 5454	14054.8	602. 4797	5453.2	-	-	496. 3409	25539.6	478. 3303	18655.6	-	-	-	-	-	-	-	-	-	-	-	-	-	-	-	-	-	-	-	-	-	-	-	-	-	-	-	-	-	-	-	-	-	-	-	-
(+74)	832. 5451	[(NO2)(NO)-PLPC+H]+	363051	785. 5454	14552.5	602. 4795	5857.5	-	-	496. 3410	26832.6	478. 3303	18802.2	-	-	-	-	-	-	-	-	-	-	-	-	-	-	-	-	-	-	-	-	-	-	-	-	-	-	-	-	-	-	-	-	-	-	-	-
(+74)	832. 5451	[(NO2)(NO)-PLPC+H]+	361160	785. 5455	14153.2	602. 4797	5581.8	-	-	496. 3410	26193.4	478. 3303	19041.6	-	-	-	-	-	-	-	-	-	-	-	-	-	-	-	-	-	-	-	-	-	-	-	-	-	-	-	-	-	-	-	-	-	-	-	-
(+77)	835. 5590	[(NO2)2O-PLPC+H]+	159963	788. 5432	2938.6	605. 4988	9366.2	-	-	496. 3412	7052.8	478. 3305	13644.7	-	-	-	-	-	-	-	-	-	-	-	-	-	-	-	-	-	-	-	-	-	-	-	-	-	-	-	-	-	-	-	-	-	-	-	-
(+77)	835. 5591	[(NO2)2O-PLPC+H]+	154749	788. 5443	2875.3	605. 4987	8974.6	-	-	496. 3412	6837.3	478. 3306	11946.5	-	-	-	-	-	-	-	-	-	-	-	-	-	-	-	-	-	-	-	-	-	-	-	-	-	-	-	-	-	-	-	-	-	-	-	-
(+77)	835. 5592	[(NO2)2O-PLPC+H]+	149317	788. 5447	2477.8	605. 4988	8554.5	-	-	496. 3413	6855	478. 3306	11790.7	-	-	-	-	-	-	-	-	-	-	-	-	-	-	-	-	-	-	-	-	-	-	-	-	-	-	-	-	-	-	-	-	-	-	-	-
(+90)	848. 5415	[2NO2-PLPC+H]+	232936	801. 5404	21993.7	618. 4737	1863.1	-	-	496. 3411	21785.5	478. 3305	15381.7	-	-	-	-	-	-	-	-	-	-	-	-	-	-	-	-	-	-	-	-	-	-	-	-	-	-	353. 2080	2294.6	-	-	-	-	-	-	-	-
(+90)	848. 5413	[2NO2-PLPC+H]+	232740	801. 5403	22343.2	618. 4739	1777.6	-	-	496. 3410	20913.4	478. 3303	15969.8	-	-	-	-	-	-	-	-	-	-	-	-	-	-	-	-	-	-	-	-	-	-	-	-	-	-	353. 2077	2925.1	-	-	-	-	-	-	-	-
(+90)	848. 5415	[2NO2-PLPC+H]+	95544.6	801. 5406	9200.9	618. 4743	713.2	-	-	496. 3413	8803	478. 3306	10164.6	-	-	-	-	-	-	-	-	-	-	-	-	-	-	-	-	-	-	-	-	-	-	-	-	-	-	353. 2081	1145.4	-	-	-	-	-	-	-	-
(+45)	763. 5222	[NO2-POPE+H]+	17533.1	716. 5059	1518.6	-	-	575. 5043	29675.4	-	-	-	-	454. 2932	1844.5	436. 2827	1564.2	-	-	310. 2379	274941	-	-	-	-	328. 2484	84503	-	-	-	-	-	-	-	-	-	-	-	-	-	-	-	-	-	-	-	-	-	-
(+45)	763. 5224	[NO2-POPE+H]+	16410	716. 5065	1255.5	-	-	575. 5045	27920.8	-	-	-	-	454. 2933	1607.7	436. 2827	1682	-	-	310. 2380	262127	-	-	-	-	328. 2484	79626	-	-	-	-	-	-	-	-	-	-	-	-	-	-	-	-	-	-	-	-	-	-
(+45)	763. 5226	[NO2-POPE+H]+	16276.9	716. 5062	1260.5	-	-	575. 5045	28225.1	-	-	-	-	454. 2932	1500.6	436. 2828	1689.2	-	-	310. 2381	261579	-	-	-	-	328. 2485	79052.8	-	-	-	-	-	-	-	-	-	-	-	-	-	-	-	-	-	-	-	-	-	-
(+ 61)	779. 5208	[(NO2)O-POPE+H]+	14171.9	-	-	-	-	591. 4994	10921.2	-	-	-	-	454. 2936	2988.7	436. 2825	3194.3	-	-	-	-	-	-	326. 2329	19215.4	-	-	-	-	-	-	-	-	344. 2435	9897.1	-	-	-	-	-	-	-	-	-	-	-	-	-	-
(+ 61)	779. 5208	[(NO2)O-POPE+H]+	13253.6	-	-	-	-	591. 4994	10921.2	-	-	-	-	454. 2936	2988.7	436. 2825	3194.3	-	-	-	-	-	-	326. 2328	19215.4	-	-	-	-	-	-	-	-	344. 2434	9424.7	-	-	-	-	-	-	-	-	-	-	-	-	-	-
(+ 61)	779. 5209	[(NO2)O-POPE+H]+	13850.7	-	-	-	-	591. 4994	10371.4	-	-	-	-	454. 2935	2758.5	436. 2828	2840.6	-	-	-	-	-	-	326. 2328	18990.8	-	-	-	-	-	-	-	-	344. 2435	9692.1	-	-	-	-	-	-	-	-	-	-	-	-	-	-
(+74)	792. 5139	[(NO2)(NO)-POPE+H]+	-	-	-	-	-	591. 4995	4969.6	-	-	-	-	454. 2931	252.1	436. 2828	694.1	-	-	-	-	-	-	-	-	-	-	-	-	-	-	-	-	-	-	-	-	-	-	-	-	-	-	-	-	-	-	-	-
(+74)	792. 5139	[(NO2)(NO)-POPE+H]+	-	-	-	-	-	591. 4996	4836.3	-	-	-	-	454. 2933	497.8	436. 2829	721.8	-	-	-	-	-	-	-	-	-	-	-	-	-	-	-	-	-	-	-	-	-	-	-	-	-	-	-	-	-	-	-	-
(+74)	792. 5139	[(NO2)(NO)-POPE+H]+	-	-	-	-	-	591. 4995	4876.7	-	-	-	-	454. 2934	453.4	436. 2827	810.2	-	-	-	-	-	-	-	-	-	-	-	-	-	-	-	-	-	-	-	-	-	-	-	-	-	-	-	-	-	-	-	-
(+77)	795. 5136	[(NO2)2O-POPE+H]+	-	-	-	-	-	607. 4948	3387.5	-	-	-	-	454. 2934	3208.6	436. 2829	3072	-	-	-	-	-	-	-	-	-	-	-	-	-	-	342. 2279	1430.6	-	-	-	-	-	-	-	-	-	-	-	-	-	-	-	-
(+77)	795. 5136	[(NO2)2O-POPE+H]+	-	-	-	-	-	607. 4948	3355.6	-	-	-	-	454. 2932	3182.5	436. 2830	3071.2	-	-	-	-	-	-	-	-	-	-	-	-	-	-	342. 2279	1402.3	-	-	-	-	-	-	-	-	-	-	-	-	360. 2386	44.1	-	-
(+77)	795. 5136	[(NO2)2O-POPE+H]+	-	-	-	-	-	607. 4951	3170.7	-	-	-	-	454. 2933	2887.6	436. 2830	2730.2	-	-	-	-	-	-	-	-	-	-	-	-	-	-	342. 2279	1089.7	-	-	-	-	-	-	-	-	-	-	-	-	-	-	-	-
(+90)	808. 5088	[2NO2-POPE+H]+	-	761. 5075	1098	-	-	620. 4895	111660	-	-	-	-	454. 2933	2481	436. 2827	2488.7	-	-	-	-	-	-	-	-	-	-	-	-	-	-	-	-	-	-	-	-	-	-	-	-	355. 2230	263226	-	-	-	-	-	-
(+90)	808. 5088	[2NO2-POPE+H]+	-	761. 5079	994	-	-	620. 4895	112356	-	-	-	-	454. 2934	2593.3	436. 2827	2561.8	-	-	-	-	-	-	-	-	-	-	-	-	-	-	-	-	-	-	-	-	-	-	-	-	355. 2230	264095	-	-	-	-	-	-
(+90)	808. 5088	[2NO2-POPE+H]+	-	761. 5080	963	-	-	620. 4895	112674	-	-	-	-	454. 2930	2450.4	436. 2829	2641.1	-	-	-	-	-	-	-	-	-	-	-	-	-	-	-	-	-	-	-	-	-	-	-	-	355. 2231	264139	-	-	-	-	-	-
(+45)	785. 4943	[NO2-PAPE+H]+	7264.6	-	-	-	-	-	-	-	-	-	-	-	-	436. 2827	69.8	-	-	-	-	-	-	-	-	-	-	-	-	-	-	-	-	-	-	-	-	-	-	-	-	-	-	-	-	-	-	-	-
(+45)	785. 4947	[NO2-PAPE+H]+	7142	-	-	-	-	597. 4847	70	-	-	-	-	-	-	436. 2826	28	-	-	-	-	-	-	-	-	-	-	332. 2218	57	-	-	-	-	-	-	-	-	-	-	-	-	-	-	-	-	-	-	-	-
(+45)	785. 4944	[NO2-PAPE+H]+	7010.1	-	-	-	-	-	-	-	-	-	-	-	-	436. 2813	26	-	-	-	-	-	-	-	-	-	-	332. 2224	23	-	-	-	-	-	-	-	-	-	-	-	-	-	-	-	-	-	-	-	-
(+ 61)	801. 4968	[(NO2)O-PAPE+H]+	9947	-	-	-	-	613. 4819	158.6	-	-	-	-	-	-	-	-	-	-	-	-	-	-	-	-	-	-	-	-	-	-	-	-	-	-	348. 2170	30.4	-	-	-	-	-	-	-	-	-	-	-	-
(+ 61)	801. 4971	[(NO2)O-PAPE+H]+	6469	-	-	-	-	613. 4820	274.2	-	-	-	-	-	-	-	-	-	-	-	-	-	-	-	-	-	-	-	-	-	-	-	-	-	-	348. 2179	50.7	-	-	-	-	-	-	-	-	-	-	-	-
(+ 61)	801. 4984	[(NO2)O-PAPE+H]+	5718	-	-	-	-	613. 4830	244.9	-	-	-	-	-	-	-	-	-	-	-	-	-	-	-	-	-	-	-	-	-	-	-	-	-	-	348. 2170	49.8	-	-	-	-	-	-	-	-	-	-	-	-
(+74)	814. 4978	[(NO2)(NO)-PAPE+H]+	32168.2	767. 4977	1388.8	-	-	626. 4777	27484.1	-	-	-	-	-	-	436. 2827	167.8	-	-	-	-	-	-	-	-	-	-	-	-	-	-	-	-	-	-	-	-	-	-	-	-	-	-	-	-	-	-	-	-
(+74)	814. 4976	[(NO2)(NO)-PAPE+H]+	32307.7	767. 4967	1815.4	-	-	626. 4776	28271.2	-	-	-	-	-	-	436. 2821	491.3	-	-	-	-	-	-	-	-	-	-	-	-	-	-	-	-	-	-	-	-	-	-	-	-	-	-	-	-	-	-	-	-
(+74)	814. 4978	[(NO2)(NO)-PAPE+H]+	31957.4	767. 4972	1593.1	-	-	626. 4776	26859.8	-	-	-	-	-	-	436. 2821	530.8	-	-	-	-	-	-	-	-	-	-	-	-	-	-	-	-	-	-	-	-	-	-	-	-	-	-	-	-	-	-	-	-
(+77)	817. 4931	[(NO2)2O-PAPE+H]+	568	-	-	-	-	-	-	-	-	-	-	-	-	-	-	-	-	-	-	-	-	-	-	-	-	-	-	-	-	-	-	-	-	-	-	-	-	-	-	-	-	-	-	-	-	-	-
(+77)	817. 4918	[(NO2)2O-PAPE+H]+	532	-	-	-	-	-	-	-	-	-	-	-	-	-	-	-	-	-	-	-	-	-	-	-	-	-	-	-	-	-	-	-	-	-	-	-	-	-	-	-	-	-	-	-	-	-	-
(+77)	817. 4928	[(NO2)2O-PAPE+H]+	430	-	-	-	-	-	-	-	-	-	-	-	-	-	-	-	-	-	-	-	-	-	-	-	-	-	-	-	-	-	-	-	-	-	-	-	-	-	-	-	-	-	-	-	-	-	-
(+90)	830. 4932	[2NO2-PAPE+H]+	-	-	-	-	-	642. 4722	1044.1	-	-	-	-	-	-	-	-	-	-	-	-	-	-	-	-	-	-	-	-	-	-	-	-	-	-	-	-	-	-	-	-	-	-	-	-	-	-	-	-
(+90)	830. 4908	[2NO2-PAPE+H]+	498.7	783. 4923	60.6	-	-	642. 4723	963.7	-	-	-	-	-	-	-	-	-	-	-	-	-	-	-	-	-	-	-	-	-	-	-	-	-	-	-	-	-	-	-	-	-	-	-	-	-	-	-	-
(+90)	830. 4927	[2NO2-PAPE+H]+	508.5	783. 4914	88.5	-	-	642. 4715	751.4	-	-	-	-	-	-	-	-	-	-	-	-	-	-	-	-	-	-	-	-	-	-	-	-	-	-	-	-	-	-	-	-	-	-	-	-	-	-	-	-
(+45)	761. 5048	[NO2-PAPE+H]+	18166	-	-	-	-	573. 4878	670290	-	-	-	-	454. 2924	8730.7	436. 2818	8525	308. 2217	96656.4	-	-	-	-	326. 2323	11937.9	-	-	-	-	-	-	-	-	-	-	-	-	-	-	-	-	-	-	-	-	-	-	-	-
(+45)	761. 5050	[NO2-PLPE+H]+	18234	-	-	-	-	573. 4878	696246	-	-	-	-	454. 2924	8914.6	436. 2817	9080.4	308. 2217	99814.1	-	-	-	-	326. 2323	12191	-	-	-	-	-	-	-	-	-	-	-	-	-	-	-	-	-	-	-	-	-	-	-	-
(+45)	761. 5051	[NO2-PLPE+H]+	18823	-	-	-	-	573. 4878	659510	-	-	-	-	454. 2924	8639.1	436. 2818	8674.6	308. 2217	94013.9	-	-	-	-	326. 2323	11116.3	-	-	-	-	-	-	-	-	-	-	-	-	-	-	-	-	-	-	-	-	-	-	-	-
(+ 61)	777. 5030	[(NO2)O-PLPE+H]+	-	730. 5016	4674.4	-	-	589. 4829	71823	-	-	-	-	454. 2927	1234.3	436. 2820	1135.8	-	-	-	-	324. 2167	4778.8	-	-	-	-	-	-	-	-	342. 2274	835.9	-	-	-	-	-	-	-	-	-	-	-	-	-	-	-	-
(+ 61)	777. 5030	[(NO2)O-PLPE+H]+	-	730. 5017	4232	-	-	589. 4829	69096.9	-	-	-	-	454. 2926	1020.2	436. 2821	879.6	-	-	-	-	324. 2167	5036.4	-	-	-	-	-	-	-	-	342. 2272	1008.7	-	-	-	-	-	-	-	-	-	-	-	-	-	-	-	-
(+ 61)	777. 5030	[(NO2)O-PLPE+H]+	-	730. 5015	4568	-	-	589. 4828	78095.8	-	-	-	-	454. 2925	1449.5	436. 2820	1007	-	-	-	-	324. 2167	5552.2	-	-	-	-	-	-	-	-	342. 2271	1330.8	-	-	-	-	-	-	-	-	-	-	-	-	-	-	-	-
(+74)	790. 4984	[(NO2)(NO)-PLPE+H]+	8338	-	-	-	-	602. 4766	1559.4	-	-	-	-	454. 2930	75.6	-	-	-	-	-	-	-	-	-	-	-	-	-	-	-	-	-	-	-	-	-	-	-	-	-	-	-	-	-	-	-	-	-	-
(+74)	790. 4983	[(NO2)(NO)-PLPE+H]+	7938	-	-	-	-	602. 4764	842.6	-	-	-	-	454. 2916	68.4	-	-	-	-	-	-	-	-	-	-	-	-	-	-	-	-	-	-	-	-	-	-	-	-	-	-	-	-	-	-	-	-	-	-
(+74)	790. 4983	[(NO2)(NO)-PLPE+H]+	8576	-	-	-	-	602. 4768	1088.9	-	-	-	-	454. 2934	33.9	-	-	-	-	-	-	-	-	-	-	-	-	-	-	-	-	-	-	-	-	-	-	-	-	-	-	-	-	-	-	-	-	-	-
(+77)	793. 4979	[(NO2)2O-PLPE+H]+	-	-	-	-	-	605. 4768	2303.6	-	-	-	-	454. 2928	483	436. 2820	311.3	-	-	-	-	-	-	-	-	-	-	-	-	340. 2111	122.2	-	-	-	-	-	-	-	-	-	-	-	-	-	-	-	-	-	-
(+77)	793. 4979	[(NO2)2O-PLPE+H]+	-	-	-	-	-	605. 4770	2423.6	-	-	-	-	454. 2924	354.5	436. 2823	507.7	-	-	-	-	-	-	-	-	-	-	-	-	340. 2118	164.5	-	-	-	-	-	-	-	-	-	-	-	-	358. 2104	27.9	-	-	-	-
(+77)	793. 4979	[(NO2)2O-PLPE+H]+	-	-	-	-	-	605. 4769	2511.5	-	-	-	-	454. 2928	296.8	436. 2824	351.8	-	-	-	-	-	-	-	-	-	-	-	-	340. 2114	145.2	-	-	-	-	-	-	-	-	-	-	-	-	-	-	-	-	-	-
(+90)	806. 4932	[2NO2-PLPE+H]+	-	-	-	-	-	618. 4726	11397.6	-	-	-	-	454. 2922	464	436. 2820	505.6	-	-	-	-	-	-	-	-	-	-	-	-	-	-	-	-	-	-	-	-	-	-	353. 2068	21447.6	-	-	-	-	-	-	-	-
(+90)	806. 4932	[2NO2-PLPE+H]+	-	-	-	-	-	618. 4727	11339.4	-	-	-	-	454. 2923	302.6	436. 2822	369.3	-	-	-	-	-	-	-	-	-	-	-	-	-	-	-	-	-	-	-	-	-	-	353. 2068	21842.8	-	-	-	-	-	-	-	-
(+90)	806. 4932	[2NO2-PLPE+H]+	-	-	-	-	-	618. 4728	10770.4	-	-	-	-	454. 2926	314.3	436. 2823	167.8	-	-	-	-	-	-	-	-	-	-	-	-	-	-	-	-	-	-	-	-	-	-	353. 2069	21269.7	-	-	-	-	-	-	-	-
[truncated: 12 more columns]

## Sheet: 1 µg mL_NCE30_POS
1 µg mL−1_NCE 30				NL 47		NL 230		NL 188		PI 496		PI 478		PI 454		PI 436		PI 308		PI 310		PI 324		PI 326		PI 328		PI 332		PI 340		PI 342		PI 344		PI 348		PI 350		PI 353		PI 355		PI 358		PI 360		PI 364
Modification	m/z		Intensity	m/z	Intesity	m/z	Intesity	m/z	Intesity	m/z	Intesity	m/z	Intesity	m/z	Intesity	m/z	Intesity	m/z	Intesity	m/z	Intesity	m/z	Intesity	m/z	Intesity	m/z	Intesity	m/z	Intesity	m/z	Intesity	m/z	Intesity	m/z	Intesity	m/z	Intesity	m/z	Intesity	m/z	Intesity	m/z	Intesity	m/z	Intesity	m/z	Intesity	m/z	Intesity
(+45)	805. 5694	[NO2-POPC+H]+	257381	758. 5689	10336.3	575. 5031	17616.5	-	-	496. 3395	61742.3	478. 3289	64100	-	-	-	-	-	-	310. 2376	298660	-	-	-	-	328. 2481	67103.9	-	-	-	-	-	-	-	-	-	-	-	-	-	-	-	-	-	-	-	-	-	-
(+45)	805. 5695	[NO2-POPC+H]+	257479	758. 5687	10487.8	575. 5032	17745.9	-	-	496. 3394	62104.7	478. 3287	65368.2	-	-	-	-	-	-	310. 2375	297599	-	-	-	-	328. 2480	67093.2	-	-	-	-	-	-	-	-	-	-	-	-	-	-	-	-	-	-	-	-	-	-
(+45)	805. 5697	[NO2-POPC+H]+	272365	758. 5689	11113.3	575. 5031	17199.5	-	-	496. 3394	65283.4	478. 3287	68225.2	-	-	-	-	-	-	310. 2374	307873	-	-	-	-	328. 2480	69146.2	-	-	-	-	-	-	-	-	-	-	-	-	-	-	-	-	-	-	-	-	-	-
(+ 61)	821. 5636	[(NO2)O-POPC+H]+	168465	774. 5654	644.7	591. 4987	143	-	-	496. 3400	16087.4	478. 3294	20799.9	-	-	-	-	-	-	-	-	-	-	326. 2328	2486.4	-	-	-	-	-	-	-	-	344. 2432	3158.9	-	-	-	-	-	-	-	-	-	-	-	-	-	-
(+ 61)	821. 5638	[(NO2)O-POPC+H]+	167298	774. 5653	720.2	591. 4973	47.6	-	-	496. 3401	14465.1	478. 3295	19656.7	-	-	-	-	-	-	-	-	-	-	326. 2328	2410.8	-	-	-	-	-	-	-	-	344. 2433	2784	-	-	-	-	-	-	-	-	-	-	-	-	-	-
(+ 61)	821. 5636	[(NO2)O-POPC+H]+	171752	774. 5648	860.1	-	-	-	-	496. 3401	15739.5	478. 3295	21391.3	-	-	-	-	-	-	-	-	-	-	326. 2329	2481.9	-	-	-	-	-	-	-	-	344. 2433	3090	-	-	-	-	-	-	-	-	-	-	-	-	-	-
(+74)	834. 5618	[(NO2)(NO)-POPC+H]+	5398.6	-	-	604. 4947	1750.4	-	-	496. 3407	3043.4	478. 3299	14389.8	-	-	-	-	-	-	-	-	-	-	-	-	-	-	-	-	-	-	-	-	-	-	-	-	-	-	-	-	-	-	-	-	-	-	-	-
(+74)	834. 5608	[(NO2)(NO)-POPC+H]+	5645.3	-	-	604. 4951	1998.2	-	-	496. 3407	3307.6	478. 3298	14417.9	-	-	-	-	-	-	-	-	-	-	-	-	-	-	-	-	-	-	-	-	-	-	-	-	-	-	-	-	-	-	-	-	-	-	-	-
(+74)	834. 5613	[(NO2)(NO)-POPC+H]+	5465.2	-	-	604. 4948	1674.7	-	-	496. 3406	3131	478. 3299	13786.2	-	-	-	-	-	-	-	-	-	-	-	-	-	-	-	-	-	-	-	-	-	-	-	-	-	-	-	-	-	-	-	-	-	-	-	-
(+77)	837. 5605	[(NO2)2O-POPC+H]+	-	790. 5619	454.9	-	-	-	-	496. 3407	11199.3	478. 3300	21833.5	-	-	-	-	-	-	-	-	-	-	-	-	-	-	-	-	-	-	-	-	-	-	-	-	-	-	-	-	-	-	-	-	-	-	-	-
(+77)	837. 5605	[(NO2)2O-POPC+H]+	-	790. 5615	264.6	-	-	-	-	496. 3407	11760.9	478. 3300	21889.6	-	-	-	-	-	-	-	-	-	-	-	-	-	-	-	-	-	-	-	-	-	-	-	-	-	-	-	-	-	-	-	-	-	-	-	-
(+77)	837. 5605	[(NO2)2O-POPC+H]+	-	790. 5632	167.6	-	-	-	-	496. 3406	11390.9	478. 3299	21572.2	-	-	-	-	-	-	-	-	-	-	-	-	-	-	-	-	-	-	-	-	-	-	-	-	-	-	-	-	-	-	-	-	-	-	-	-
(+90)	850. 5560	[2NO2-POPC+H]+	11021.9	803. 5550	1270	620. 3925	1938	-	-	496. 3402	9741.2	478. 3295	17492.1	-	-	-	-	-	-	-	-	-	-	-	-	-	-	-	-	-	-	-	-	-	-	-	-	-	-	-	-	355. 2230	557.4	-	-	-	-	-	-
(+90)	850. 5560	[2NO2-POPC+H]+	10766.5	803. 5548	960.9	620. 3926	1580.9	-	-	496. 3401	9517.5	478. 3295	16360.9	-	-	-	-	-	-	-	-	-	-	-	-	-	-	-	-	-	-	-	-	-	-	-	-	-	-	-	-	355. 2229	693.2	-	-	-	-	-	-
(+90)	850. 5561	[2NO2-POPC+H]+	10577.5	803. 5548	934.1	620. 3929	1776.5	-	-	496. 3402	9922.6	478. 3295	17651.1	-	-	-	-	-	-	-	-	-	-	-	-	-	-	-	-	-	-	-	-	-	-	-	-	-	-	-	-	355. 2228	634.4	-	-	-	-	-	-
(+45)	827. 5590	[NO2-PAPC+H]+	7500.1	-	-	-	-	-	-	496. 3389	1603.9	478. 3284	12116.8	-	-	-	-	-	-	-	-	-	-	-	-	-	-	-	-	-	-	-	-	-	-	-	-	-	-	-	-	-	-	-	-	-	-	-	-
(+45)	827. 5601	[NO2-PAPC+H]+	7579.5	-	-	-	-	-	-	496. 3389	1479.3	478. 3284	11647.2	-	-	-	-	-	-	-	-	-	-	-	-	-	-	-	-	-	-	-	-	-	-	-	-	-	-	-	-	-	-	-	-	-	-	-	-
(+45)	827. 5595	[NO2-PAPC+H]+	7635.9	-	-	-	-	-	-	496. 3391	1311.2	478. 3284	12405.7	-	-	-	-	-	-	-	-	-	-	-	-	-	-	-	-	-	-	-	-	-	-	-	-	-	-	-	-	-	-	-	-	-	-	-	-
(+ 61)	843. 5500	[(NO2)O-PAPC+H]+	-	-	-	-	-	-	-	496. 3392	2362.3	478. 3285	9761.7	-	-	-	-	-	-	-	-	-	-	-	-	-	-	-	-	-	-	-	-	-	-	348. 2165	387.4	-	-	-	-	-	-	-	-	-	-	-	-
(+ 61)	843. 5500	[(NO2)O-PAPC+H]+	-	-	-	-	-	-	-	496. 3392	2290.9	478. 3285	9132.1	-	-	-	-	-	-	-	-	-	-	-	-	-	-	-	-	-	-	-	-	-	-	348. 2164	346	-	-	-	-	-	-	-	-	-	-	-	-
(+ 61)	843. 5500	[(NO2)O-PAPC+H]+	-	-	-	-	-	-	-	496. 3391	2386.6	478. 3285	8686	-	-	-	-	-	-	-	-	-	-	-	-	-	-	-	-	-	-	-	-	-	-	348. 2163	424.7	-	-	-	-	-	-	-	-	-	-	-	-
(+74)	856. 5450	[(NO2)(NO)-PAPC+H]+	82213.4	809. 5426	1893	626. 4773	16026.7	-	-	496. 3390	5735.5	478. 3284	13788.1	-	-	-	-	-	-	-	-	-	-	-	-	-	-	-	-	-	-	-	-	-	-	-	-	-	-	-	-	-	-	-	-	-	-	-	-
(+74)	856. 5449	[(NO2)(NO)-PAPC+H]+	82863	809. 5422	2115	626. 4773	15865.2	-	-	496. 3392	5732.9	478. 3284	14160.9	-	-	-	-	-	-	-	-	-	-	-	-	-	-	-	-	-	-	-	-	-	-	-	-	-	-	-	-	-	-	-	-	-	-	-	-
(+74)	856. 5448	[(NO2)(NO)-PAPC+H]+	80960.1	809. 5420	2074	626. 4771	15757.2	-	-	496. 3390	5535.5	478. 3284	13594.9	-	-	-	-	-	-	-	-	-	-	-	-	-	-	-	-	-	-	-	-	-	-	-	-	-	-	-	-	-	-	-	-	-	-	-	-
(+77)	859. 5375	[(NO2)2O-PAPC+H]+	63134.9	812. 5410	527.2	629. 4965	7181.1	-	-	496. 3391	5497.3	478. 3285	10527.4	-	-	-	-	-	-	-	-	-	-	-	-	-	-	-	-	-	-	-	-	-	-	-	-	-	-	-	-	-	-	-	-	-	-	364. 2114	217.1
(+77)	859. 5372	[(NO2)2O-PAPC+H]+	55708.3	812. 5408	407.4	629. 4964	6608.8	-	-	496. 3390	4788.9	478. 3284	9435.5	-	-	-	-	-	-	-	-	-	-	-	-	-	-	-	-	-	-	-	-	-	-	-	-	-	-	-	-	-	-	-	-	-	-	364. 2109	75
(+77)	859. 5373	[(NO2)2O-PAPC+H]+	57850.3	812. 5416	403.4	629. 3640	73.8	-	-	496. 3390	4974.7	478. 3284	9835.2	-	-	-	-	-	-	-	-	-	-	-	-	-	-	-	-	-	-	-	-	-	-	-	-	-	-	-	-	-	-	-	-	-	-	364. 2116	116.8
(+90)	872. 5376	[2NO2-PAPC+H]+	25621.9	825. 5368	3981.1	642. 4715	1812.7	-	-	496. 3390	7614.5	478. 3284	16622.8	-	-	-	-	-	-	-	-	-	-	-	-	-	-	-	-	-	-	-	-	-	-	-	-	-	-	-	-	-	-	-	-	-	-	-	-
(+90)	872. 5378	[2NO2-PAPC+H]+	24763.4	825. 5371	3856	642. 4718	1815.4	-	-	496. 3389	7449.6	478. 3284	16243.2	-	-	-	-	-	-	-	-	-	-	-	-	-	-	-	-	-	-	-	-	-	-	-	-	-	-	-	-	-	-	-	-	-	-	-	-
(+90)	872. 5376	[2NO2-PAPC+H]+	26519.1	825. 5373	4016.5	642. 4713	1934.4	-	-	496. 3390	7993.7	478. 3284	18048.7	-	-	-	-	-	-	-	-	-	-	-	-	-	-	-	-	-	-	-	-	-	-	-	-	-	-	-	-	-	-	-	-	-	-	-	-
(+45)	803. 5559	[NO2-PLPC+H]+	79996.8	756. 5545	153.1	-	-	-	-	496. 3411	16637.3	478. 3303	20732.6	-	-	-	-	308. 2227	58707.9	-	-	-	-	326. 2332	15436.3	-	-	-	-	-	-	-	-	-	-	-	-	-	-	-	-	-	-	-	-	-	-	-	-
(+45)	803. 5558	[NO2-PLPC+H]+	77690.8	756. 5545	332.9	-	-	-	-	496. 3410	16637.4	478. 3302	20051.3	-	-	-	-	308. 2226	58405.4	-	-	-	-	326. 2332	14992.9	-	-	-	-	-	-	-	-	-	-	-	-	-	-	-	-	-	-	-	-	-	-	-	-
(+45)	803. 5557	[NO2-PLPC+H]+	76445.4	756. 5537	252.8	-	-	-	-	496. 3409	16057.1	478. 3302	19611.9	-	-	-	-	308. 2226	56344.4	-	-	-	-	326. 2332	14902.1	-	-	-	-	-	-	-	-	-	-	-	-	-	-	-	-	-	-	-	-	-	-	-	-
(+ 61)	819. 5500	[(NO2)O-PLPC+H]+	49653.4	772. 5495	14617.4	589. 4837	3606.9	-	-	496. 3406	40251.9	478. 3299	37545.4	-	-	-	-	-	-	-	-	324. 2174	2655	-	-	-	-	-	-	-	-	342. 2274	253.1	-	-	-	-	-	-	-	-	-	-	-	-	-	-	-	-
(+ 61)	819. 5500	[(NO2)O-PLPC+H]+	49695.2	772. 5497	15736.3	589. 4837	3488.3	-	-	496. 3407	41499.9	478. 3299	38660	-	-	-	-	-	-	-	-	324. 2174	2925.2	-	-	-	-	-	-	-	-	342. 2281	485.2	-	-	-	-	-	-	-	-	-	-	-	-	-	-	-	-
(+ 61)	819. 5500	[(NO2)O-PLPC+H]+	48757.1	772. 5497	14914.4	589. 4836	3285.8	-	-	496. 3406	39886.7	478. 3300	35389	-	-	-	-	-	-	-	-	324. 2174	2925.2	-	-	-	-	-	-	-	-	342. 2277	351.3	-	-	-	-	-	-	-	-	-	-	-	-	-	-	-	-
(+74)	832. 5458	[(NO2)(NO)-PLPC+H]+	25257.7	785. 5443	377	602. 4797	5189.4	-	-	496. 3410	16700.3	478. 3302	18253.1	-	-	-	-	-	-	-	-	-	-	-	-	-	-	-	-	-	-	-	-	-	-	-	-	-	-	-	-	-	-	-	-	-	-	-	-
(+74)	832. 5459	[(NO2)(NO)-PLPC+H]+	25573.5	785. 5447	756.2	602. 4796	5324.9	-	-	496. 3411	16735.9	478. 3303	18661.3	-	-	-	-	-	-	-	-	-	-	-	-	-	-	-	-	-	-	-	-	-	-	-	-	-	-	-	-	-	-	-	-	-	-	-	-
(+74)	832. 5459	[(NO2)(NO)-PLPC+H]+	25946.8	785. 5454	583.8	602. 4799	5639.5	-	-	496. 3410	17088.7	478. 3303	18884.2	-	-	-	-	-	-	-	-	-	-	-	-	-	-	-	-	-	-	-	-	-	-	-	-	-	-	-	-	-	-	-	-	-	-	-	-
(+77)	835. 5599	[(NO2)2O-PLPC+H]+	26857.2	-	-	605. 4988	6237.4	-	-	496. 3413	4554.9	478. 3304	13000.4	-	-	-	-	-	-	-	-	-	-	-	-	-	-	-	-	-	-	-	-	-	-	-	-	-	-	-	-	-	-	-	-	-	-	-	-
(+77)	835. 5599	[(NO2)2O-PLPC+H]+	26612.5	-	-	605. 4988	6321.2	-	-	496. 3413	4375.1	478. 3305	12371.1	-	-	-	-	-	-	-	-	-	-	-	-	-	-	-	-	-	-	-	-	-	-	-	-	-	-	-	-	-	-	-	-	-	-	-	-
(+77)	835. 5599	[(NO2)2O-PLPC+H]+	26857.2	-	-	605. 4988	6237.4	-	-	496. 3413	4554.9	478. 3304	13000.4	-	-	-	-	-	-	-	-	-	-	-	-	-	-	-	-	-	-	-	-	-	-	-	-	-	-	-	-	-	-	-	-	-	-	-	-
(+90)	848. 5413	[2NO2-PLPC+H]+	11885.8	801. 5403	2184.3	618. 4742	1212.5	-	-	496. 3411	11214.3	478. 3304	13173.7	-	-	-	-	-	-	-	-	-	-	-	-	-	-	-	-	-	-	-	-	-	-	-	-	-	-	353. 2078	4028.3	-	-	-	-	-	-	-	-
(+90)	848. 5412	[2NO2-PLPC+H]+	12128.1	801. 5401	2222.1	618. 4746	1009.6	-	-	496. 3411	10517.1	478. 3303	14301.4	-	-	-	-	-	-	-	-	-	-	-	-	-	-	-	-	-	-	-	-	-	-	-	-	-	-	353. 2078	4211.2	-	-	-	-	-	-	-	-
(+90)	848. 5414	[2NO2-PLPC+H]+	12198.2	801. 5400	1991.3	618. 4747	1075.5	-	-	496. 3410	11468.9	478. 3303	15657.8	-	-	-	-	-	-	-	-	-	-	-	-	-	-	-	-	-	-	-	-	-	-	-	-	-	-	353. 2077	4046.1	-	-	-	-	-	-	-	-
(+45)	763. 5238	[NO2-POPE+H]+	-	-	-	-	-	575. 5046	12474.4	-	-	-	-	454. 2922	30.7	436. 2829	82.6	-	-	310. 2378	264644	-	-	-	-	328. 2484	48608.8	-	-	-	-	-	-	-	-	-	-	-	-	-	-	-	-	-	-	-	-	-	-
(+45)	763. 5238	[NO2-POPE+H]+	-	-	-	-	-	575. 5046	13151.7	-	-	-	-	-	-	436. 2827	121.2	-	-	310. 2379	271479	-	-	-	-	328. 2485	47924.5	-	-	-	-	-	-	-	-	-	-	-	-	-	-	-	-	-	-	-	-	-	-
(+45)	763. 5238	[NO2-POPE+H]+	-	-	-	-	-	575. 5045	12654.3	-	-	-	-	-	-	436. 2828	108.6	-	-	310. 2380	269374	-	-	-	-	328. 2485	47466.7	-	-	-	-	-	-	-	-	-	-	-	-	-	-	-	-	-	-	-	-	-	-
(+ 61)	779. 5217	[(NO2)O-POPE+H]+	4040	-	-	-	-	591. 4993	8171.9	-	-	-	-	454. 2925	68.5	436. 2831	255.5	-	-	-	-	-	-	326. 2328	19062.8	-	-	-	-	-	-	-	-	344. 2435	7996.8	-	-	-	-	-	-	-	-	-	-	-	-	-	-
(+ 61)	779. 5213	[(NO2)O-POPE+H]+	3878	-	-	-	-	591. 4993	8199.1	-	-	-	-	-	-	436. 2828	122.9	-	-	-	-	-	-	326. 2329	18347.3	-	-	-	-	-	-	-	-	344. 2435	7434.9	-	-	-	-	-	-	-	-	-	-	-	-	-	-
(+ 61)	779. 5210	[(NO2)O-POPE+H]+	4815	-	-	-	-	591. 4994	8091	-	-	-	-	-	-	436. 2832	213.9	-	-	-	-	-	-	326. 2329	18473.5	-	-	-	-	-	-	-	-	344. 2435	7862.4	-	-	-	-	-	-	-	-	-	-	-	-	-	-
(+74)	792. 5139	[(NO2)(NO)-POPE+H]+	-	-	-	-	-	591. 4999	1891.4	-	-	-	-	-	-	-	-	-	-	-	-	-	-	-	-	-	-	-	-	-	-	-	-	-	-	-	-	-	-	-	-	-	-	-	-	-	-	-	-
(+74)	792. 5139	[(NO2)(NO)-POPE+H]+	-	-	-	-	-	591. 4995	2141	-	-	-	-	-	-	-	-	-	-	-	-	-	-	-	-	-	-	-	-	-	-	-	-	-	-	-	-	-	-	-	-	-	-	-	-	-	-	-	-
(+74)	792. 5139	[(NO2)(NO)-POPE+H]+	-	-	-	-	-	591. 4996	2025.5	-	-	-	-	-	-	436. 2819	26.4	-	-	-	-	-	-	-	-	-	-	-	-	-	-	-	-	-	-	-	-	-	-	-	-	-	-	-	-	-	-	-	-
(+77)	795. 5136	[(NO2)2O-POPE+H]+	-	-	-	-	-	607. 4953	1697.7	-	-	-	-	454. 2937	447.5	436. 2835	327.4	-	-	-	-	-	-	-	-	-	-	-	-	-	-	342. 2282	585.9	-	-	-	-	-	-	-	-	-	-	-	-	-	-	-	-
(+77)	795. 5136	[(NO2)2O-POPE+H]+	-	-	-	-	-	607. 4954	1860.6	-	-	-	-	454. 2934	282.8	436. 2834	406.5	-	-	-	-	-	-	-	-	-	-	-	-	-	-	342. 2283	452.6	-	-	-	-	-	-	-	-	-	-	-	-	360. 2385	38.3	-	-
(+77)	795. 5136	[(NO2)2O-POPE+H]+	-	-	-	-	-	607. 4952	1574.4	-	-	-	-	454. 2932	375.4	436. 2834	511.2	-	-	-	-	-	-	-	-	-	-	-	-	-	-	342. 2283	448.9	-	-	-	-	-	-	-	-	-	-	-	-	-	-	-	-
(+90)	808. 5088	[2NO2-POPE+H]+	-	-	-	-	-	620. 4895	41032.5	-	-	-	-	454. 2925	39.7	436. 2834	152.9	-	-	-	-	-	-	-	-	-	-	-	-	-	-	-	-	-	-	-	-	-	-	-	-	355. 2231	266268	-	-	-	-	-	-
(+90)	808. 5088	[2NO2-POPE+H]+	-	-	-	-	-	620. 4894	40118.9	-	-	-	-	454. 2938	44.2	436. 2827	113.3	-	-	-	-	-	-	-	-	-	-	-	-	-	-	-	-	-	-	-	-	-	-	-	-	355. 2231	263063	-	-	-	-	-	-
(+90)	808. 5088	[2NO2-POPE+H]+	-	-	-	-	-	620. 4894	38545.1	-	-	-	-	-	-	436. 2829	110.6	-	-	-	-	-	-	-	-	-	-	-	-	-	-	-	-	-	-	-	-	-	-	-	-	355. 2230	252548	-	-	-	-	-	-
(+45)	785. 4997	[NO2-PAPE+H]+	6888.3	-	-	-	-	-	-	-	-	-	-	-	-	-	-	-	-	-	-	-	-	-	-	-	-	332. 2219	211.8	-	-	-	-	-	-	-	-	-	-	-	-	-	-	-	-	-	-	-	-
(+45)	785. 4981	[NO2-PAPE+H]+	7040.9	-	-	-	-	-	-	-	-	-	-	-	-	-	-	-	-	-	-	-	-	-	-	-	-	332. 2221	158.7	-	-	-	-	-	-	-	-	-	-	-	-	-	-	-	-	-	-	-	-
(+45)	785. 4979	[NO2-PAPE+H]+	6342.3	-	-	-	-	-	-	-	-	-	-	-	-	-	-	-	-	-	-	-	-	-	-	-	-	332. 2218	115.7	-	-	-	-	-	-	-	-	-	-	-	-	-	-	-	-	-	-	-	-
(+ 61)	801. 4971	[(NO2)O-PAPE+H]+	6888	-	-	-	-	613. 4815	216.1	-	-	-	-	-	-	-	-	-	-	-	-	-	-	-	-	-	-	-	-	-	-	-	-	-	-	-	-	-	-	-	-	-	-	-	-	-	-	-	-
(+ 61)	801. 4976	[(NO2)O-PAPE+H]+	7040	-	-	-	-	613. 4808	206.7	-	-	-	-	-	-	-	-	-	-	-	-	-	-	-	-	-	-	-	-	-	-	-	-	-	-	-	-	-	-	-	-	-	-	-	-	-	-	-	-
(+ 61)	801. 4990	[(NO2)O-PAPE+H]+	6342	-	-	-	-	613. 4817	94.9	-	-	-	-	-	-	-	-	-	-	-	-	-	-	-	-	-	-	-	-	-	-	-	-	-	-	-	-	-	-	-	-	-	-	-	-	-	-	-	-
(+74)	814. 4990	[(NO2)(NO)-PAPE+H]+	1774.7	-	-	-	-	626. 4778	25914.2	-	-	-	-	454. 2993	143.3	-	-	-	-	-	-	-	-	-	-	-	-	-	-	-	-	-	-	-	-	-	-	-	-	-	-	-	-	-	-	-	-	-	-
(+74)	814. 4989	[(NO2)(NO)-PAPE+H]+	1030.6	-	-	-	-	626. 4777	25359.4	-	-	-	-	-	-	-	-	-	-	-	-	-	-	-	-	-	-	-	-	-	-	-	-	-	-	-	-	-	-	-	-	-	-	-	-	-	-	-	-
(+74)	814. 4993	[(NO2)(NO)-PAPE+H]+	1293.1	-	-	-	-	626. 4777	24537.2	-	-	-	-	-	-	-	-	-	-	-	-	-	-	-	-	-	-	-	-	-	-	-	-	-	-	-	-	-	-	-	-	-	-	-	-	-	-	-	-
(+77)	817. 4968	[(NO2)2O-PAPE+H]+	2748	-	-	-	-	-	-	-	-	-	-	-	-	-	-	-	-	-	-	-	-	-	-	-	-	-	-	-	-	-	-	-	-	-	-	-	-	-	-	-	-	-	-	-	-	-	-
(+77)	817. 4965	[(NO2)2O-PAPE+H]+	1641	-	-	-	-	-	-	-	-	-	-	-	-	-	-	-	-	-	-	-	-	-	-	-	-	-	-	-	-	-	-	-	-	-	-	-	-	-	-	-	-	-	-	-	-	-	-
(+77)	817. 4973	[(NO2)2O-PAPE+H]+	3784	-	-	-	-	-	-	-	-	-	-	-	-	-	-	-	-	-	-	-	-	-	-	-	-	-	-	-	-	-	-	-	-	-	-	-	-	-	-	-	-	-	-	-	-	-	-
(+90)	830. 4932	[2NO2-PAPE+H]+	-	-	-	-	-	642. 4725	457.8	-	-	-	-	-	-	-	-	-	-	-	-	-	-	-	-	-	-	-	-	-	-	-	-	-	-	-	-	-	-	-	-	-	-	-	-	-	-	-	-
(+90)	830. 4932	[2NO2-PAPE+H]+	-	-	-	-	-	642. 4726	435.1	-	-	-	-	-	-	-	-	-	-	-	-	-	-	-	-	-	-	-	-	-	-	-	-	-	-	-	-	-	-	-	-	-	-	-	-	-	-	-	-
(+90)	830. 4932	[2NO2-PAPE+H]+	-	-	-	-	-	642. 4732	274	-	-	-	-	-	-	-	-	-	-	-	-	-	-	-	-	-	-	-	-	-	-	-	-	-	-	-	-	-	-	-	-	-	-	-	-	-	-	-	-
(+45)	761. 5081	[NO2-PAPE+H]+	-	-	-	-	-	573. 4877	402494	-	-	-	-	454. 2923	3913.1	436. 2818	4416.3	308. 2217	94782.3	-	-	-	-	326. 2322	9154.9	-	-	-	-	-	-	-	-	-	-	-	-	-	-	-	-	-	-	-	-	-	-	-	-
(+45)	761. 5081	[NO2-PLPE+H]+	-	-	-	-	-	573. 4876	233558	-	-	-	-	454. 2925	693.5	436. 2819	1232.9	308. 2217	92911.2	-	-	-	-	326. 2322	7698.6	-	-	-	-	-	-	-	-	-	-	-	-	-	-	-	-	-	-	-	-	-	-	-	-
(+45)	761. 5081	[NO2-PLPE+H]+	-	-	-	-	-	573. 4877	249609	-	-	-	-	454. 2927	623	436. 2819	1301.5	308. 2217	99324.5	-	-	-	-	326. 2323	8444.4	-	-	-	-	-	-	-	-	-	-	-	-	-	-	-	-	-	-	-	-	-	-	-	-
(+ 61)	777. 5030	[(NO2)O-PLPE+H]+	-	730. 5019	1141	-	-	589. 4829	33684.2	-	-	-	-	-	-	-	-	-	-	-	-	324. 2167	6335.4	-	-	-	-	-	-	-	-	342. 2275	731.4	-	-	-	-	-	-	-	-	-	-	-	-	-	-	-	-
(+ 61)	777. 5030	[(NO2)O-PLPE+H]+	-	730. 5015	1584	-	-	589. 4830	34466.9	-	-	-	-	454. 2914	35.1	-	-	-	-	-	-	324. 2167	6539.8	-	-	-	-	-	-	-	-	342. 2275	899.1	-	-	-	-	-	-	-	-	-	-	-	-	-	-	-	-
(+ 61)	777. 5030	[(NO2)O-PLPE+H]+	-	730. 5018	1233	-	-	589. 4828	33791.2	-	-	-	-	-	-	-	-	-	-	-	-	324. 2167	6528.5	-	-	-	-	-	-	-	-	342. 2276	743.1	-	-	-	-	-	-	-	-	-	-	-	-	-	-	-	-
(+74)	790. 4973	[(NO2)(NO)-PLPE+H]+	10064	-	-	-	-	602. 4771	744.9	-	-	-	-	-	-	-	-	-	-	-	-	-	-	-	-	-	-	-	-	-	-	-	-	-	-	-	-	-	-	-	-	-	-	-	-	-	-	-	-
(+74)	790. 4975	[(NO2)(NO)-PLPE+H]+	9425	-	-	-	-	602. 4776	1060.7	-	-	-	-	-	-	-	-	-	-	-	-	-	-	-	-	-	-	-	-	-	-	-	-	-	-	-	-	-	-	-	-	-	-	-	-	-	-	-	-
(+74)	790. 4976	[(NO2)(NO)-PLPE+H]+	9065	-	-	-	-	602. 4774	1049.8	-	-	-	-	-	-	-	-	-	-	-	-	-	-	-	-	-	-	-	-	-	-	-	-	-	-	-	-	-	-	-	-	-	-	-	-	-	-	-	-
(+77)	793. 4979	[(NO2)2O-PLPE+H]+	-	-	-	-	-	605. 4765	742	-	-	-	-	-	-	-	-	-	-	-	-	-	-	-	-	-	-	-	-	340. 2120	186.8	-	-	-	-	-	-	-	-	-	-	-	-	-	-	-	-	-	-
(+77)	793. 4979	[(NO2)2O-PLPE+H]+	-	-	-	-	-	605. 4767	810.2	-	-	-	-	-	-	-	-	-	-	-	-	-	-	-	-	-	-	-	-	340. 2118	96.1	-	-	-	-	-	-	-	-	-	-	-	-	-	-	-	-	-	-
(+77)	793. 4979	[(NO2)2O-PLPE+H]+	-	-	-	-	-	605. 4763	627.7	-	-	-	-	-	-	-	-	-	-	-	-	-	-	-	-	-	-	-	-	340. 2118	117	-	-	-	-	-	-	-	-	-	-	-	-	-	-	-	-	-	-
(+90)	806. 4932	[2NO2-PLPE+H]+	-	-	-	-	-	618. 4728	4692.5	-	-	-	-	454. 2917	33.7	-	-	-	-	-	-	-	-	-	-	-	-	-	-	-	-	-	-	-	-	-	-	-	-	353. 2068	23374.1	-	-	-	-	-	-	-	-
(+90)	806. 4932	[2NO2-PLPE+H]+	-	-	-	-	-	618. 4729	5190.7	-	-	-	-	-	-	-	-	-	-	-	-	-	-	-	-	-	-	-	-	-	-	-	-	-	-	-	-	-	-	353. 2069	25147.2	-	-	-	-	-	-	-	-
(+90)	806. 4932	[2NO2-PLPE+H]+	-	-	-	-	-	618. 4730	4938.3	-	-	-	-	-	-	-	-	-	-	-	-	-	-	-	-	-	-	-	-	-	-	-	-	-	-	-	-	-	-	353. 2069	24727.5	-	-	-	-	-	-	-	-
[truncated: 12 more columns]

## Sheet: 2 µg mL_NCE20_POS
2 µg mL−1_NCE 20				NL 47		NL 230		NL 188		PI 496		PI 478		PI 454		PI 436		PI 308		PI 310		PI 324		PI 326		PI 328		PI 332		PI 340		PI 342		PI 344		PI 348		PI 350		PI 353		PI 355		PI 358		PI 360		PI 364
Modification	m/z		Intensity	m/z	Intesity	m/z	Intesity	m/z	Intesity	m/z	Intesity	m/z	Intesity	m/z	Intesity	m/z	Intesity	m/z	Intesity	m/z	Intesity	m/z	Intesity	m/z	Intesity	m/z	Intesity	m/z	Intesity	m/z	Intesity	m/z	Intesity	m/z	Intesity	m/z	Intesity	m/z	Intesity	m/z	Intesity	m/z	Intesity	m/z	Intesity	m/z	Intesity	m/z	Intesity
(+45)	805. 5698	[NO2-POPC+H]+	10341899	758. 5686	259095	575. 5027	22444.2	-	-	496. 3393	94589.4	478. 3285	67081.4	-	-	-	-	-	-	310. 2374	45060.8	-	-	-	-	328. 2478	9595.9	-	-	-	-	-	-	-	-	-	-	-	-	-	-	-	-	-	-	-	-	-	-
(+45)	805. 5698	[NO2-POPC+H]+	10193436	758. 5687	261143	575. 5028	22473.8	-	-	496. 3393	93788.8	478. 3285	66092.9	-	-	-	-	-	-	310. 2373	43688.9	-	-	-	-	328. 2478	9061.1	-	-	-	-	-	-	-	-	-	-	-	-	-	-	-	-	-	-	-	-	-	-
(+45)	805. 5699	[NO2-POPC+H]+	10022325	758. 5687	264755	575. 5028	23571.3	-	-	496. 3394	95780.9	478. 3286	67817.9	-	-	-	-	-	-	310. 2374	45311.4	-	-	-	-	328. 2478	9571.3	-	-	-	-	-	-	-	-	-	-	-	-	-	-	-	-	-	-	-	-	-	-
(+ 61)	821. 5656	[(NO2)O-POPC+H]+	2.79421e+06	774. 5650	10947.5	591. 4968	110.3	-	-	496. 3401	31719.1	478. 3294	21106.2	-	-	-	-	-	-	-	-	-	-	326. 2325	237.5	-	-	-	-	-	-	-	-	344. 2431	205.8	-	-	-	-	-	-	-	-	-	-	-	-	-	-
(+ 61)	821. 5657	[(NO2)O-POPC+H]+	2757624	774. 5650	10993.9	591. 4967	54.6	-	-	496. 3401	32348.9	478. 3295	20517.2	-	-	-	-	-	-	-	-	-	-	326. 2324	258.1	-	-	-	-	-	-	-	-	344. 2435	128.1	-	-	-	-	-	-	-	-	-	-	-	-	-	-
(+ 61)	821. 5657	[(NO2)O-POPC+H]+	2.76472e+06	774. 5651	10732	591. 4979	109.1	-	-	496. 3401	31469.3	478. 3295	20796.8	-	-	-	-	-	-	-	-	-	-	326. 2327	301.7	-	-	-	-	-	-	-	-	344. 2439	153.2	-	-	-	-	-	-	-	-	-	-	-	-	-	-
(+74)	834. 5585	[(NO2)(NO)-POPC+H]+	612265	787. 5597	27229.5	604. 4943	3220.9	-	-	496. 3402	12506	478. 3295	22392	-	-	-	-	-	-	-	-	-	-	-	-	-	-	-	-	-	-	-	-	-	-	-	-	-	-	-	-	-	-	-	-	-	-	-	-
(+74)	834. 5585	[(NO2)(NO)-POPC+H]+	629112	787. 5597	27319.7	604. 4940	3100.9	-	-	496. 3402	11936.1	478. 3295	22490.2	-	-	-	-	-	-	-	-	-	-	-	-	-	-	-	-	-	-	-	-	-	-	-	-	-	-	-	-	-	-	-	-	-	-	-	-
(+74)	834. 5585	[(NO2)(NO)-POPC+H]+	608544	787. 5601	26554.8	604. 4944	3159.5	-	-	496. 3402	12006.7	478. 3295	20989.6	-	-	-	-	-	-	-	-	-	-	-	-	-	-	-	-	-	-	-	-	-	-	-	-	-	-	-	-	-	-	-	-	-	-	-	-
(+77)	837. 5603	[(NO2)2O-POPC+H]+	917403	790. 5593	13027.8	-	-	-	-	496. 3400	17841.4	478. 3293	52397.7	-	-	-	-	-	-	-	-	-	-	-	-	-	-	-	-	-	-	-	-	-	-	-	-	-	-	-	-	-	-	-	-	-	-	-	-
(+77)	837. 5604	[(NO2)2O-POPC+H]+	942150	790. 5597	13625.4	-	-	-	-	496. 3400	19418.7	478. 3294	54111.2	-	-	-	-	-	-	-	-	-	-	-	-	-	-	-	-	-	-	-	-	-	-	-	-	-	-	-	-	-	-	-	-	-	-	-	-
(+77)	837. 5603	[(NO2)2O-POPC+H]+	896124	790. 5595	12365.8	-	-	-	-	496. 3400	18290.3	478. 3293	51039.1	-	-	-	-	-	-	-	-	-	-	-	-	-	-	-	-	-	-	-	-	-	-	-	-	-	-	-	-	-	-	-	-	-	-	-	-
(+90)	850. 5554	[2NO2-POPC+H]+	1.48786e+06	803. 5544	62612.8	620. 3933	3038.9	-	-	496. 3404	26182	478. 3297	20328.4	-	-	-	-	-	-	-	-	-	-	-	-	-	-	-	-	-	-	-	-	-	-	-	-	-	-	-	-	355. 2226	2345	-	-	-	-	-	-
(+90)	850. 5554	[2NO2-POPC+H]+	1395801	803. 5544	59623	620. 3931	2912	-	-	496. 3402	24996.4	478. 3296	19042.7	-	-	-	-	-	-	-	-	-	-	-	-	-	-	-	-	-	-	-	-	-	-	-	-	-	-	-	-	355. 2227	2232	-	-	-	-	-	-
(+90)	850. 5556	[2NO2-POPC+H]+	1.27966e+06	803. 5546	53974.6	620. 3933	2656.1	-	-	496. 3403	23889.4	478. 3297	19227.1	-	-	-	-	-	-	-	-	-	-	-	-	-	-	-	-	-	-	-	-	-	-	-	-	-	-	-	-	355. 2230	2356	-	-	-	-	-	-
(+45)	827. 5631	[NO2-PAPC+H]+	88895.7	780. 5519	272.5	-	-	-	-	496. 3398	1225.8	-	-	-	-	-	-	-	-	-	-	-	-	-	-	-	-	-	-	-	-	-	-	-	-	-	-	-	-	-	-	-	-	-	-	-	-	-	-
(+45)	827. 5648	[NO2-PAPC+H]+	87281.1	780. 5514	207.3	-	-	-	-	496. 3405	1012.4	-	-	-	-	-	-	-	-	-	-	-	-	-	-	-	-	-	-	-	-	-	-	-	-	-	-	-	-	-	-	-	-	-	-	-	-	-	-
(+45)	827. 5625	[NO2-PAPC+H]+	88739.9	780. 5523	184.6	-	-	-	-	496. 3400	1282.6	-	-	-	-	-	-	-	-	-	-	-	-	-	-	-	-	-	-	-	-	-	-	-	-	-	-	-	-	-	-	-	-	-	-	-	-	-	-
(+ 61)	843. 5488	[(NO2)O-PAPC+H]+	115382	796. 5472	4662.2	-	-	-	-	496. 3395	4787.3	478. 3288	6660.9	-	-	-	-	-	-	-	-	-	-	-	-	-	-	-	-	-	-	-	-	-	-	-	-	-	-	-	-	-	-	-	-	-	-	-	-
(+ 61)	843. 5487	[(NO2)O-PAPC+H]+	332266	796. 5471	14928.3	-	-	-	-	496. 3394	12871.9	478. 3288	12037.7	-	-	-	-	-	-	-	-	-	-	-	-	-	-	-	-	-	-	-	-	-	-	-	-	-	-	-	-	-	-	-	-	-	-	-	-
(+ 61)	843. 5488	[(NO2)O-PAPC+H]+	115382	796. 5469	4662.2	-	-	-	-	496. 3395	4787.3	478. 3288	6660.9	-	-	-	-	-	-	-	-	-	-	-	-	-	-	-	-	-	-	-	-	-	-	-	-	-	-	-	-	-	-	-	-	-	-	-	-
(+74)	856. 5447	[(NO2)(NO)-PAPC+H]+	970180	809. 5434	35462.4	626. 4778	9105	-	-	496. 3394	29225.1	478. 3287	22547.7	-	-	-	-	-	-	-	-	-	-	-	-	-	-	-	-	-	-	-	-	-	-	-	-	-	-	-	-	-	-	-	-	-	-	-	-
(+74)	856. 5447	[(NO2)(NO)-PAPC+H]+	1039810	809. 5434	38376.3	626. 4778	9404.2	-	-	496. 3393	30721.7	478. 3288	24454.8	-	-	-	-	-	-	-	-	-	-	-	-	-	-	-	-	-	-	-	-	-	-	-	-	-	-	-	-	-	-	-	-	-	-	-	-
(+74)	856. 5446	[(NO2)(NO)-PAPC+H]+	1.03314e+06	809. 5433	38189.4	626. 4776	9096.4	-	-	496. 3392	30826.8	478. 3286	24606.4	-	-	-	-	-	-	-	-	-	-	-	-	-	-	-	-	-	-	-	-	-	-	-	-	-	-	-	-	-	-	-	-	-	-	-	-
(+77)	859. 5470	[(NO2)2O-PAPC+H]+	415513	812. 5411	8432.2	629. 4967	1393.3	-	-	496. 3393	24137.8	478. 3287	11384.8	-	-	-	-	-	-	-	-	-	-	-	-	-	-	-	-	-	-	-	-	-	-	-	-	-	-	-	-	-	-	-	-	-	-	-	-
(+77)	859. 5471	[(NO2)2O-PAPC+H]+	422072	812. 5401	8709.9	629. 4965	1389.7	-	-	496. 3393	24236.8	478. 3287	10976	-	-	-	-	-	-	-	-	-	-	-	-	-	-	-	-	-	-	-	-	-	-	-	-	-	-	-	-	-	-	-	-	-	-	-	-
(+77)	859. 5470	[(NO2)2O-PAPC+H]+	408855	812. 5401	8657.4	629. 4966	960.4	-	-	496. 3393	23557.6	478. 3287	10798.8	-	-	-	-	-	-	-	-	-	-	-	-	-	-	-	-	-	-	-	-	-	-	-	-	-	-	-	-	-	-	-	-	-	-	-	-
(+90)	872. 5372	[2NO2-PAPC+H]+	1.28758e+06	825. 5372	35359.1	642. 4723	1050.8	-	-	496. 3393	30585.9	478. 3286	24190	-	-	-	-	-	-	-	-	-	-	-	-	-	-	-	-	-	-	-	-	-	-	-	-	-	-	-	-	-	-	-	-	-	-	-	-
(+90)	872. 5373	[2NO2-PAPC+H]+	1.31941e+06	825. 5375	36624	642. 4725	1112.8	-	-	496. 3393	30908.2	478. 3287	25126.7	-	-	-	-	-	-	-	-	-	-	-	-	-	-	-	-	-	-	-	-	-	-	-	-	-	-	-	-	-	-	-	-	-	-	-	-
(+90)	872. 5373	[2NO2-PAPC+H]+	1.3121e+06	825. 5373	36150.8	642. 4725	1077.5	-	-	496. 3394	30187.9	478. 3287	25214.6	-	-	-	-	-	-	-	-	-	-	-	-	-	-	-	-	-	-	-	-	-	-	-	-	-	-	-	-	-	-	-	-	-	-	-	-
(+45)	803. 5556	[NO2-PLPC+H]+	2018273	756. 5531	7344.7	573. 4893	49	-	-	496. 3405	30507.9	478. 3299	22496	-	-	-	-	308. 2224	9690.3	-	-	-	-	326. 2330	1901.5	-	-	-	-	-	-	-	-	-	-	-	-	-	-	-	-	-	-	-	-	-	-	-	-
(+45)	803. 5557	[NO2-PLPC+H]+	1.99003e+06	756. 5535	7123.4	-	-	-	-	496. 3406	29545.4	478. 3299	22933.8	-	-	-	-	308. 2224	10153.9	-	-	-	-	326. 2329	1569.7	-	-	-	-	-	-	-	-	-	-	-	-	-	-	-	-	-	-	-	-	-	-	-	-
(+45)	803. 5555	[NO2-PLPC+H]+	1982286	756. 5532	7293	573. 4879	153.4	-	-	496. 3406	29631.9	478. 3299	22779.7	-	-	-	-	308. 2224	10208.3	-	-	-	-	326. 2330	1827.8	-	-	-	-	-	-	-	-	-	-	-	-	-	-	-	-	-	-	-	-	-	-	-	-
(+ 61)	819. 5499	[(NO2)O-PLPC+H]+	6986291	772. 5492	158648	589. 4834	3277.1	-	-	496. 3403	52485.3	478. 3297	26290.8	-	-	-	-	-	-	-	-	-	-	-	-	-	-	-	-	-	-	-	-	-	-	-	-	-	-	-	-	-	-	-	-	-	-	-	-
(+ 61)	819. 5499	[(NO2)O-PLPC+H]+	7106503	772. 5490	159024	589. 4834	3418.6	-	-	496. 3403	53781.3	478. 3296	25878.9	-	-	-	-	-	-	-	-	-	-	-	-	-	-	-	-	-	-	-	-	-	-	-	-	-	-	-	-	-	-	-	-	-	-	-	-
(+ 61)	819. 5500	[(NO2)O-PLPC+H]+	7.41442e+06	772. 5492	169466	589. 4835	3902	-	-	496. 3403	55931.7	478. 3296	28458.7	-	-	-	-	-	-	-	-	-	-	-	-	-	-	-	-	-	-	-	-	-	-	-	-	-	-	-	-	-	-	-	-	-	-	-	-
(+74)	832. 5446	[(NO2)(NO)-PLPC+H]+	1.99653e+06	785. 5448	74092.3	602. 4781	2985.3	-	-	496. 3407	16851.3	478. 3300	13403.9	-	-	-	-	-	-	-	-	-	-	-	-	-	-	-	-	-	-	-	-	-	-	-	-	-	-	-	-	-	-	-	-	-	-	-	-
(+74)	832. 5448	[(NO2)(NO)-PLPC+H]+	2.13407e+06	785. 5449	79551.5	602. 4784	3415	-	-	496. 3407	17929.6	478. 3301	15021.9	-	-	-	-	-	-	-	-	-	-	-	-	-	-	-	-	-	-	-	-	-	-	-	-	-	-	-	-	-	-	-	-	-	-	-	-
(+74)	832. 5446	[(NO2)(NO)-PLPC+H]+	2100749	785. 5448	79570.4	602. 4786	3432.1	-	-	496. 3406	18293.9	478. 3299	16228.7	-	-	-	-	-	-	-	-	-	-	-	-	-	-	-	-	-	-	-	-	-	-	-	-	-	-	-	-	-	-	-	-	-	-	-	-
(+77)	835. 5429	[(NO2)2O-PLPC+H]+	651749	788. 5432	7703	605. 4986	6058.3	-	-	496. 3409	6783.6	478. 3301	11365.2	-	-	-	-	-	-	-	-	-	-	-	-	-	-	-	-	-	-	-	-	-	-	-	-	-	-	-	-	-	-	-	-	-	-	-	-
(+77)	835. 5530	[(NO2)2O-PLPC+H]+	673804	788. 5436	8426.9	605. 4984	6092.2	-	-	496. 3408	6810.4	478. 3301	13014.9	-	-	-	-	-	-	-	-	-	-	-	-	-	-	-	-	-	-	-	-	-	-	-	-	-	-	-	-	-	-	-	-	-	-	-	-
(+77)	835. 5532	[(NO2)2O-PLPC+H]+	637637	788. 5434	8065.4	605. 4986	5581.7	-	-	496. 3409	6353.8	478. 3303	11533.6	-	-	-	-	-	-	-	-	-	-	-	-	-	-	-	-	-	-	-	-	-	-	-	-	-	-	-	-	-	-	-	-	-	-	-	-
(+90)	848. 5413	[2NO2-PLPC+H]+	1.85928e+06	801. 5401	76609.5	618. 4738	999.8	-	-	496. 3408	18119.7	478. 3301	14135.6	-	-	-	-	-	-	-	-	-	-	-	-	-	-	-	-	-	-	-	-	-	-	-	-	-	-	353. 2075	692.1	-	-	-	-	-	-	-	-
(+90)	848. 5413	[2NO2-PLPC+H]+	1.90088e+06	801. 5400	77297.8	618. 4734	993.3	-	-	496. 3407	18655.8	478. 3301	14525.2	-	-	-	-	-	-	-	-	-	-	-	-	-	-	-	-	-	-	-	-	-	-	-	-	-	-	353. 2077	347.9	-	-	-	-	-	-	-	-
(+90)	848. 5413	[2NO2-PLPC+H]+	1.8723e+06	801. 5400	76005	618. 4731	909.8	-	-	496. 3407	18613.4	478. 3300	13103.3	-	-	-	-	-	-	-	-	-	-	-	-	-	-	-	-	-	-	-	-	-	-	-	-	-	-	353. 2075	479	-	-	-	-	-	-	-	-
(+45)	763. 5231	[NO2-POPE+H]+	207868	716. 5042	8387.8	-	-	575. 5038	54554.4	-	-	-	-	454. 2928	7317.3	436. 2822	5970.3	-	-	310. 2376	181401	-	-	-	-	328. 2481	79597.8	-	-	-	-	-	-	-	-	-	-	-	-	-	-	-	-	-	-	-	-	-	-
(+45)	763. 5232	[NO2-POPE+H]+	201509	716. 5043	8315.2	-	-	575. 5040	51351.8	-	-	-	-	454. 2930	7088.4	436. 2823	5910.4	-	-	310. 2376	178017	-	-	-	-	328. 2481	78164.9	-	-	-	-	-	-	-	-	-	-	-	-	-	-	-	-	-	-	-	-	-	-
(+45)	763. 5231	[NO2-POPE+H]+	199409	716. 5044	8273.2	-	-	575. 5039	51589.5	-	-	-	-	454. 2929	7485.3	436. 2823	5839.9	-	-	310. 2376	175073	-	-	-	-	328. 2481	77966.4	-	-	-	-	-	-	-	-	-	-	-	-	-	-	-	-	-	-	-	-	-	-
(+ 61)	779. 5183	[(NO2)O-POPE+H]+	323762	732. 5164	244.4	-	-	591. 4992	11046.5	-	-	-	-	454. 2931	13422.8	436. 2824	9184.1	-	-	-	-	-	-	326. 2326	16644.2	-	-	-	-	-	-	-	-	344. 2433	10332.4	-	-	-	-	-	-	-	-	-	-	-	-	-	-
(+ 61)	779. 5184	[(NO2)O-POPE+H]+	325620	732. 5161	310	-	-	591. 4991	11259.8	-	-	-	-	454. 2931	14240	436. 2824	9549.8	-	-	-	-	-	-	326. 2327	16448.9	-	-	-	-	-	-	-	-	344. 2433	10403.1	-	-	-	-	-	-	-	-	-	-	-	-	-	-
(+ 61)	779. 5183	[(NO2)O-POPE+H]+	323380	732. 5158	510	-	-	591. 4991	10814.2	-	-	-	-	454. 2931	13021.5	436. 2824	8614.9	-	-	-	-	-	-	326. 2326	16312	-	-	-	-	-	-	-	-	344. 2433	10031.5	-	-	-	-	-	-	-	-	-	-	-	-	-	-
(+74)	792. 5112	[(NO2)(NO)-POPE+H]+	20715	745. 5122	1762.8	-	-	604. 4940	7390.5	-	-	-	-	454. 2931	6452.8	436. 2825	4922.8	-	-	-	-	-	-	-	-	-	-	-	-	-	-	-	-	-	-	-	-	-	-	-	-	-	-	-	-	-	-	-	-
(+74)	792. 5108	[(NO2)(NO)-POPE+H]+	20581.9	745. 5124	1955.4	-	-	604. 4941	7555.1	-	-	-	-	454. 2931	6404.7	436. 2824	4991.2	-	-	-	-	-	-	-	-	-	-	-	-	-	-	-	-	-	-	-	-	-	-	-	-	-	-	-	-	-	-	-	-
(+74)	792. 5111	[(NO2)(NO)-POPE+H]+	20640.9	745. 5117	2055.6	-	-	604. 4941	7638.8	-	-	-	-	454. 2932	6726.2	436. 2826	4757.5	-	-	-	-	-	-	-	-	-	-	-	-	-	-	-	-	-	-	-	-	-	-	-	-	-	-	-	-	-	-	-	-
(+77)	795. 5136	[(NO2)2O-POPE+H]+	-	748. 5119	218	-	-	607. 4944	4931.6	-	-	-	-	454. 2930	12371.6	436. 2825	9304.1	-	-	-	-	-	-	-	-	-	-	-	-	-	-	342. 2276	1901.7	-	-	-	-	-	-	-	-	-	-	-	-	360. 2382	34.9	-	-
(+77)	795. 5136	[(NO2)2O-POPE+H]+	-	748. 5131	544	-	-	607. 4948	5117.9	-	-	-	-	454. 2930	11681.6	436. 2825	9305.3	-	-	-	-	-	-	-	-	-	-	-	-	-	-	342. 2276	1980.3	-	-	-	-	-	-	-	-	-	-	-	-	360. 2380	105.9	-	-
(+77)	795. 5136	[(NO2)2O-POPE+H]+	-	748. 5123	594	-	-	607. 4948	4819.1	-	-	-	-	454. 2931	11976.5	436. 2826	8574.3	-	-	-	-	-	-	-	-	-	-	-	-	-	-	342. 2275	1850.9	-	-	-	-	-	-	-	-	-	-	-	-	360. 2373	81.2	-	-
(+90)	808. 5086	[2NO2-POPE+H]+	135712	761. 5074	37129.7	-	-	620. 4890	182261	-	-	-	-	454. 2929	9430.6	436. 2824	7025.2	-	-	-	-	-	-	-	-	-	-	-	-	-	-	-	-	-	-	-	-	-	-	-	-	355. 2227	167633	-	-	-	-	-	-
(+90)	808. 5086	[2NO2-POPE+H]+	129592	761. 5074	36377.8	-	-	620. 4889	178786	-	-	-	-	454. 2929	8899.9	436. 2824	6770.6	-	-	-	-	-	-	-	-	-	-	-	-	-	-	-	-	-	-	-	-	-	-	-	-	355. 2227	160517	-	-	-	-	-	-
(+90)	808. 5086	[2NO2-POPE+H]+	131982	761. 5074	35634.8	-	-	620. 4889	179403	-	-	-	-	454. 2929	9036.5	436. 2824	7207.1	-	-	-	-	-	-	-	-	-	-	-	-	-	-	-	-	-	-	-	-	-	-	-	-	355. 2227	163642	-	-	-	-	-	-
(+45)	785. 5088	[NO2-PAPE+H]+	30664.8	-	-	-	-	597. 4886	346.4	-	-	-	-	454. 2925	24808.2	436. 2819	17119.8	-	-	-	-	-	-	-	-	-	-	332. 2217	1173.5	-	-	-	-	-	-	-	-	350. 2321	169.8	-	-	-	-	-	-	-	-	-	-
(+45)	785. 50818	[NO2-PAPE+H]+	29677.5	-	-	-	-	597. 4883	359.1	-	-	-	-	454. 2924	24603.9	436. 2819	16810.8	-	-	-	-	-	-	-	-	-	-	332. 2216	1033.3	-	-	-	-	-	-	-	-	350. 2323	157.6	-	-	-	-	-	-	-	-	-	-
(+45)	785. 5089	[NO2-PAPE+H]+	31779.3	-	-	-	-	597. 4880	330.2	-	-	-	-	454. 2925	25334.3	436. 2819	17611.8	-	-	-	-	-	-	-	-	-	-	332. 2217	1304.2	-	-	-	-	-	-	-	-	350. 2322	182.1	-	-	-	-	-	-	-	-	-	-
(+ 61)	801. 5026	[(NO2)O-PAPE+H]+	26038.4	754. 5015	1909.4	-	-	613. 4828	9546.3	-	-	-	-	454. 2925	2449.6	436. 2818	2112.1	-	-	-	-	-	-	-	-	-	-	-	-	-	-	-	-	-	-	348. 2166	2334.2	-	-	-	-	-	-	-	-	-	-	-	-
(+ 61)	801. 5025	[(NO2)O-PAPE+H]+	27660.2	754. 5011	1843.4	-	-	613. 4827	9717.9	-	-	-	-	454. 2926	2443.8	436. 2818	2261.5	-	-	-	-	-	-	-	-	-	-	-	-	-	-	-	-	-	-	348. 2166	2310.4	-	-	-	-	-	-	-	-	-	-	-	-
(+ 61)	801. 5026	[(NO2)O-PAPE+H]+	27599.6	754. 5014	1690.4	-	-	613. 4827	9784.6	-	-	-	-	454. 2925	2411.9	436. 2820	2432.5	-	-	-	-	-	-	-	-	-	-	-	-	-	-	-	-	-	-	348. 2167	2331.1	-	-	-	-	-	-	-	-	-	-	-	-
(+74)	814. 4979	[(NO2)(NO)-PAPE+H]+	438141	767. 4975	10014.1	-	-	626. 4781	24221	-	-	-	-	454. 2925	3652.7	436. 2821	3977	-	-	-	-	-	-	-	-	-	-	-	-	-	-	-	-	-	-	-	-	-	-	-	-	-	-	-	-	-	-	-	-
(+74)	814. 4980	[(NO2)(NO)-PAPE+H]+	435859	767. 4973	10027.6	-	-	626. 4782	24474.6	-	-	-	-	454. 2928	4428.4	436. 2820	4201.5	-	-	-	-	-	-	-	-	-	-	-	-	-	-	-	-	-	-	-	-	-	-	-	-	-	-	-	-	-	-	-	-
(+74)	814. 4979	[(NO2)(NO)-PAPE+H]+	436808	767. 4976	9792	-	-	626. 4782	23593.3	-	-	-	-	454. 2929	3516.2	436. 2822	4458.8	-	-	-	-	-	-	-	-	-	-	-	-	-	-	-	-	-	-	-	-	-	-	-	-	-	-	-	-	-	-	-	-
(+77)	817. 4973	[(NO2)2O-PAPE+H]+	79005.5	770. 4959	3115.1	-	-	629. 4761	428.1	-	-	-	-	454. 2921	392.6	436. 2814	457	-	-	-	-	-	-	-	-	-	-	-	-	-	-	-	-	-	-	-	-	-	-	-	-	-	-	-	-	-	-	364. 2115	208.8
(+77)	817. 4973	[(NO2)2O-PAPE+H]+	74545	770. 4973	2430.7	-	-	629. 4757	440.9	-	-	-	-	454. 2922	348	436. 2813	567.8	-	-	-	-	-	-	-	-	-	-	-	-	-	-	-	-	-	-	-	-	-	-	-	-	-	-	-	-	-	-	364. 2107	234.7
(+77)	817. 4974	[(NO2)2O-PAPE+H]+	76320.6	770. 4973	2659.9	-	-	629. 4757	409.1	-	-	-	-	454. 2919	458.7	-	-	-	-	-	-	-	-	-	-	-	-	-	-	-	-	-	-	-	-	-	-	-	-	-	-	-	-	-	-	-	-	364. 2106	244.4
(+90)	830. 4926	[2NO2-PAPE+H]+	159347	783. 4916	11169.8	-	-	642. 4725	23555.3	-	-	-	-	454. 2925	7709.9	436. 2820	6095.3	-	-	-	-	-	-	-	-	-	-	-	-	-	-	-	-	-	-	-	-	-	-	-	-	-	-	-	-	-	-	-	-
(+90)	830. 4931	[2NO2-PAPE+H]+	152054	783. 4921	10528.8	-	-	642. 4723	24602.6	-	-	-	-	454. 2925	7491.1	436. 2819	6108.6	-	-	-	-	-	-	-	-	-	-	-	-	-	-	-	-	-	-	-	-	-	-	-	-	-	-	-	-	-	-	-	-
(+90)	830. 4931	[2NO2-PAPE+H]+	146303	783. 4917	9913.6	-	-	642. 4724	23856.4	-	-	-	-	454. 2926	6866.3	436. 2819	5778.1	-	-	-	-	-	-	-	-	-	-	-	-	-	-	-	-	-	-	-	-	-	-	-	-	-	-	-	-	-	-	-	-
(+45)	761. 5084	[NO2-PAPE+H]+	319345	714. 5059	33974.7	-	-	573. 4875	1.57781e+06	-	-	-	-	454. 2921	44676	436. 2816	27965.4	308. 2215	85222.5	-	-	-	-	326. 2321	13672.7	-	-	-	-	-	-	-	-	-	-	-	-	-	-	-	-	-	-	-	-	-	-	-	-
(+45)	761. 5086	[NO2-PLPE+H]+	295937	714. 5060	29799.5	-	-	573. 4876	1.44679e+06	-	-	-	-	454. 2922	40443.9	436. 2816	25704.3	308. 2215	76855.6	-	-	-	-	326. 2322	12229.5	-	-	-	-	-	-	-	-	-	-	-	-	-	-	-	-	-	-	-	-	-	-	-	-
(+45)	761. 5080	[NO2-PLPE+H]+	330245	714. 5062	33497.3	-	-	573. 4874	1.59282e+06	-	-	-	-	454. 2922	45156	436. 2817	28616.5	308. 2215	86534.4	-	-	-	-	326. 2320	14854.6	-	-	-	-	-	-	-	-	-	-	-	-	-	-	-	-	-	-	-	-	-	-	-	-
(+ 61)	777. 5027	[(NO2)O-PLPE+H]+	83894.7	730. 5013	26762.1	-	-	589. 4825	138491	-	-	-	-	454. 2926	7529.4	436. 2821	5057.4	-	-	-	-	324. 2167	4964.1	-	-	-	-	-	-	-	-	342. 2274	1172.1	-	-	-	-	-	-	-	-	-	-	-	-	-	-	-	-
(+ 61)	777. 5030	[(NO2)O-PLPE+H]+	83177.4	730. 5014	25600	-	-	589. 4828	139502	-	-	-	-	454. 2927	7248.1	436. 2820	5189.6	-	-	-	-	324. 2166	4942.5	-	-	-	-	-	-	-	-	342. 2272	1379.8	-	-	-	-	-	-	-	-	-	-	-	-	-	-	-	-
(+ 61)	777. 5027	[(NO2)O-PLPE+H]+	87865.8	730. 5012	26800.6	-	-	589. 4827	147751	-	-	-	-	454. 2927	7814.1	436. 2821	5373.6	-	-	-	-	324. 2167	5301.3	-	-	-	-	-	-	-	-	342. 2273	1667.6	-	-	-	-	-	-	-	-	-	-	-	-	-	-	-	-
(+74)	790. 4983	[(NO2)(NO)-PLPE+H]+	-	-	-	-	-	602. 4765	1173	-	-	-	-	454. 2924	1109.2	436. 2820	1057.7	-	-	-	-	-	-	-	-	-	-	-	-	-	-	-	-	-	-	-	-	-	-	-	-	-	-	-	-	-	-	-	-
(+74)	790. 4983	[(NO2)(NO)-PLPE+H]+	-	-	-	-	-	602. 4762	1454.2	-	-	-	-	454. 2924	1170.6	436. 2821	978.8	-	-	-	-	-	-	-	-	-	-	-	-	-	-	-	-	-	-	-	-	-	-	-	-	-	-	-	-	-	-	-	-
(+74)	790. 4983	[(NO2)(NO)-PLPE+H]+	-	-	-	-	-	602. 4762	1495.8	-	-	-	-	454. 2923	1397.8	436. 2819	984.8	-	-	-	-	-	-	-	-	-	-	-	-	-	-	-	-	-	-	-	-	-	-	-	-	-	-	-	-	-	-	-	-
(+77)	793. 4979	[(NO2)2O-PLPE+H]+	-	-	-	-	-	605. 4770	5517.9	-	-	-	-	454. 2927	4670.8	436. 2819	3271.6	-	-	-	-	-	-	-	-	-	-	-	-	340. 2118	84.8	-	-	-	-	-	-	-	-	-	-	-	-	-	-	-	-	-	-
(+77)	793. 4979	[(NO2)2O-PLPE+H]+	-	-	-	-	-	605. 4773	5518.5	-	-	-	-	454. 2926	4548.8	436. 2820	2973.6	-	-	-	-	-	-	-	-	-	-	-	-	340. 2113	176.1	-	-	-	-	-	-	-	-	-	-	-	-	-	-	-	-	-	-
(+77)	793. 4979	[(NO2)2O-PLPE+H]+	-	-	-	-	-	605. 4771	5559.6	-	-	-	-	454. 2926	4520.4	436. 2820	3050.8	-	-	-	-	-	-	-	-	-	-	-	-	340. 2118	140.4	-	-	-	-	-	-	-	-	-	-	-	-	-	-	-	-	-	-
(+90)	806. 4918	[2NO2-PLPE+H]+	46935	759. 4922	2530.1	-	-	618. 4731	21192.2	-	-	-	-	454. 2928	3892	436. 2822	3033.5	-	-	-	-	-	-	-	-	-	-	-	-	-	-	-	-	-	-	-	-	-	-	353. 2068	15589.1	-	-	-	-	-	-	-	-
(+90)	806. 4925	[2NO2-PLPE+H]+	48503	759. 4935	2466.5	-	-	618. 4727	21225.8	-	-	-	-	454. 2926	3817.8	436. 2822	2928.8	-	-	-	-	-	-	-	-	-	-	-	-	-	-	-	-	-	-	-	-	-	-	353. 2069	15245.3	-	-	-	-	-	-	-	-
(+90)	806. 4918	[2NO2-PLPE+H]+	43336.9	759. 4918	2390.3	-	-	618. 4731	20350.3	-	-	-	-	454. 2926	3765.1	436. 2822	2665.6	-	-	-	-	-	-	-	-	-	-	-	-	-	-	-	-	-	-	-	-	-	-	353. 2068	14688.1	-	-	-	-	-	-	-	-
[truncated: 12 more columns]

## Sheet: 2 µg mL_NCE25_POS
2 µg mL−1_NCE 25				NL 47		NL 230		NL 188		PI 496		PI 478		PI 454		PI 436		PI 308		PI 310		PI 324		PI 326		PI 328		PI 332		PI 340		PI 342		PI 344		PI 348		PI 350		PI 353		PI 355		PI 358		PI 360		PI 364
Modification	m/z		Intensity	m/z	Intesity	m/z	Intesity	m/z	Intesity	m/z	Intesity	m/z	Intesity	m/z	Intesity	m/z	Intesity	m/z	Intesity	m/z	Intesity	m/z	Intesity	m/z	Intesity	m/z	Intesity	m/z	Intesity	m/z	Intesity	m/z	Intesity	m/z	Intesity	m/z	Intesity	m/z	Intesity	m/z	Intesity	m/z	Intesity	m/z	Intesity	m/z	Intesity	m/z	Intesity
(+45)	805. 5694	[NO2-POPC+H]+	2.3601e+06	758. 5683	84188	575. 5028	30000.7	-	-	496. 3392	133274	478. 3286	96339.6	-	-	-	-	-	-	310. 2373	180200	-	-	-	-	328. 2478	42452.1	-	-	-	-	-	-	-	-	-	-	-	-	-	-	-	-	-	-	-	-	-	-
(+45)	805. 5695	[NO2-POPC+H]+	2.41168e+06	758. 5684	84209.2	575. 5029	29526.9	-	-	496. 3392	137217	478. 3286	98398.6	-	-	-	-	-	-	310. 2373	177506	-	-	-	-	328. 2478	42018	-	-	-	-	-	-	-	-	-	-	-	-	-	-	-	-	-	-	-	-	-	-
(+45)	805. 5691	[NO2-POPC+H]+	2.39011e+06	758. 5683	83874.9	575. 5028	29599.2	-	-	496. 3392	136676	478. 3286	96335	-	-	-	-	-	-	310. 2374	175135	-	-	-	-	328. 2478	41809.6	-	-	-	-	-	-	-	-	-	-	-	-	-	-	-	-	-	-	-	-	-	-
(+ 61)	821. 5647	[(NO2)O-POPC+H]+	504078	774. 5644	7209.7	591. 4980	458	-	-	496. 3401	39265.2	478. 3295	32368.4	-	-	-	-	-	-	-	-	-	-	326. 2326	2827.7	-	-	-	-	-	-	-	-	344. 2433	2758.3	-	-	-	-	-	-	-	-	-	-	-	-	-	-
(+ 61)	821. 5647	[(NO2)O-POPC+H]+	490975	774. 5646	7196.6	591. 4992	62	-	-	496. 3400	38479.3	478. 3294	31267.7	-	-	-	-	-	-	-	-	-	-	326. 2325	3151.9	-	-	-	-	-	-	-	-	344. 2432	2444.3	-	-	-	-	-	-	-	-	-	-	-	-	-	-
(+ 61)	821. 5646	[(NO2)O-POPC+H]+	518518	774. 5643	7515	591. 4977	286	-	-	496. 3401	40051	478. 3295	34087.6	-	-	-	-	-	-	-	-	-	-	326. 2325	2928	-	-	-	-	-	-	-	-	344. 2434	2713.7	-	-	-	-	-	-	-	-	-	-	-	-	-	-
(+74)	834. 5595	[(NO2)(NO)-POPC+H]+	112803	787. 5598	5997.9	604. 4944	4230.3	-	-	496. 3402	11035.9	478. 3295	26469.6	-	-	-	-	-	-	-	-	-	-	-	-	-	-	-	-	-	-	-	-	-	-	-	-	-	-	-	-	-	-	-	-	-	-	-	-
(+74)	834. 5594	[(NO2)(NO)-POPC+H]+	111858	787. 5597	5649.3	604. 4944	4141.5	-	-	496. 3402	10937.2	478. 3295	25864.2	-	-	-	-	-	-	-	-	-	-	-	-	-	-	-	-	-	-	-	-	-	-	-	-	-	-	-	-	-	-	-	-	-	-	-	-
(+74)	834. 5594	[(NO2)(NO)-POPC+H]+	113830	787. 5598	5553.7	604. 4947	4437.4	-	-	496. 3403	10449.6	478. 3296	25683.8	-	-	-	-	-	-	-	-	-	-	-	-	-	-	-	-	-	-	-	-	-	-	-	-	-	-	-	-	-	-	-	-	-	-	-	-
(+77)	837. 5601	[(NO2)2O-POPC+H]+	85387.9	790. 5602	3976.7	-	-	-	-	496. 3401	15979.4	478. 3294	33069.3	-	-	-	-	-	-	-	-	-	-	-	-	-	-	-	-	-	-	-	-	-	-	-	-	-	-	-	-	-	-	-	-	-	-	-	-
(+77)	837. 5598	[(NO2)2O-POPC+H]+	141496	790. 5596	6685.1	-	-	-	-	496. 3400	26158.8	478. 3293	54831.7	-	-	-	-	-	-	-	-	-	-	-	-	-	-	-	-	-	-	-	-	-	-	-	-	-	-	-	-	-	-	-	-	-	-	-	-
(+77)	837. 5599	[(NO2)2O-POPC+H]+	133082	790. 5594	6042.5	-	-	-	-	496. 3401	24753.4	478. 3294	50056.9	-	-	-	-	-	-	-	-	-	-	-	-	-	-	-	-	-	-	-	-	-	-	-	-	-	-	-	-	-	-	-	-	-	-	-	-
(+90)	850. 5550	[2NO2-POPC+H]+	101632	803. 5543	6949.9	620. 3934	1908.8	-	-	496. 3403	11070.7	478. 3297	15698.8	-	-	-	-	-	-	-	-	-	-	-	-	-	-	-	-	-	-	-	-	-	-	-	-	-	-	-	-	355. 2229	7332	-	-	-	-	-	-
(+90)	850. 5550	[2NO2-POPC+H]+	111685	803. 5543	7412.2	620. 3932	2350.7	-	-	496. 3403	12172	478. 3297	17043	-	-	-	-	-	-	-	-	-	-	-	-	-	-	-	-	-	-	-	-	-	-	-	-	-	-	-	-	355. 2229	6732	-	-	-	-	-	-
(+90)	850. 5551	[2NO2-POPC+H]+	120301	803. 5543	8039	620. 3932	2836.4	-	-	496. 3403	12590.6	478. 3297	18132.7	-	-	-	-	-	-	-	-	-	-	-	-	-	-	-	-	-	-	-	-	-	-	-	-	-	-	-	-	355. 2229	6413	-	-	-	-	-	-
(+45)	827. 5540	[NO2-PAPC+H]+	26733.6	780. 5518	30.4	-	-	-	-	496. 3394	5635.2	478. 3288	22140.9	-	-	-	-	-	-	-	-	-	-	-	-	-	-	332. 2217	519.3	-	-	-	-	-	-	-	-	-	-	-	-	-	-	-	-	-	-	-	-
(+45)	827. 5537	[NO2-PAPC+H]+	26882.5	780. 5529	182.5	-	-	-	-	496. 3394	5296.4	478. 3287	22492.8	-	-	-	-	-	-	-	-	-	-	-	-	-	-	332. 2214	589.7	-	-	-	-	-	-	-	-	-	-	-	-	-	-	-	-	-	-	-	-
(+45)	827. 5539	[NO2-PAPC+H]+	27598.2	780. 5528	95.3	-	-	-	-	496. 3395	5639.5	478. 3287	22980.8	-	-	-	-	-	-	-	-	-	-	-	-	-	-	332. 2217	566.7	-	-	-	-	-	-	-	-	-	-	-	-	-	-	-	-	-	-	-	-
(+ 61)	843. 5498	[(NO2)O-PAPC+H]+	68797.6	796. 5473	7503.5	-	-	-	-	496. 3394	8397.6	478. 3288	13507.3	-	-	-	-	-	-	-	-	-	-	-	-	-	-	-	-	-	-	-	-	-	-	348. 2168	415.8	-	-	-	-	-	-	-	-	-	-	-	-
(+ 61)	843. 5498	[(NO2)O-PAPC+H]+	68648.9	796. 5475	7545.4	-	-	-	-	496. 3394	7774.6	478. 3288	13568.5	-	-	-	-	-	-	-	-	-	-	-	-	-	-	-	-	-	-	-	-	-	-	348. 2167	423.4	-	-	-	-	-	-	-	-	-	-	-	-
(+ 61)	843. 5499	[(NO2)O-PAPC+H]+	68056.9	796. 5476	7254.3	-	-	-	-	496. 3393	7844.2	478. 3288	13597.3	-	-	-	-	-	-	-	-	-	-	-	-	-	-	-	-	-	-	-	-	-	-	348. 2167	397.1	-	-	-	-	-	-	-	-	-	-	-	-
(+74)	856. 5447	[(NO2)(NO)-PAPC+H]+	302396	809. 5432	18148.2	626. 4776	23149.2	-	-	496. 3393	22762.5	478. 3287	25627.2	-	-	-	-	-	-	-	-	-	-	-	-	-	-	-	-	-	-	-	-	-	-	-	-	-	-	-	-	-	-	-	-	-	-	-	-
(+74)	856. 5446	[(NO2)(NO)-PAPC+H]+	306193	809. 5431	18755.5	626. 4776	23544.5	-	-	496. 3392	22922.8	478. 3286	25606.8	-	-	-	-	-	-	-	-	-	-	-	-	-	-	-	-	-	-	-	-	-	-	-	-	-	-	-	-	-	-	-	-	-	-	-	-
(+74)	856. 5446	[(NO2)(NO)-PAPC+H]+	285193	809. 5431	17367.1	626. 4776	22273.8	-	-	496. 3392	21276.6	478. 3286	24212.8	-	-	-	-	-	-	-	-	-	-	-	-	-	-	-	-	-	-	-	-	-	-	-	-	-	-	-	-	-	-	-	-	-	-	-	-
(+77)	859. 5433	[(NO2)2O-PAPC+H]+	119485	812. 5401	4967.6	629. 4969	5890.8	-	-	496. 3392	18112.6	478. 3286	14582.5	-	-	-	-	-	-	-	-	-	-	-	-	-	-	-	-	-	-	-	-	-	-	-	-	-	-	-	-	-	-	-	-	-	-	364. 2116	51
(+77)	859. 5432	[(NO2)2O-PAPC+H]+	125037	812. 5402	5235	629. 4970	5882.6	-	-	496. 3392	18513.9	478. 3286	14442.1	-	-	-	-	-	-	-	-	-	-	-	-	-	-	-	-	-	-	-	-	-	-	-	-	-	-	-	-	-	-	-	-	-	-	364. 2113	178.5
(+77)	859. 5431	[(NO2)2O-PAPC+H]+	125368	812. 5399	5290.4	629. 4969	6311.4	-	-	496. 3392	19281.9	478. 3286	14551.5	-	-	-	-	-	-	-	-	-	-	-	-	-	-	-	-	-	-	-	-	-	-	-	-	-	-	-	-	-	-	-	-	-	-	364. 2112	134.8
(+90)	872. 5379	[2NO2-PAPC+H]+	342034	825. 5375	23433.9	642. 4726	2843.1	-	-	496. 3393	24994.3	478. 3287	30811.9	-	-	-	-	-	-	-	-	-	-	-	-	-	-	-	-	-	-	-	-	-	-	-	-	-	-	-	-	-	-	-	-	-	-	-	-
(+90)	872. 5379	[2NO2-PAPC+H]+	331554	825. 5374	22616.6	642. 4730	2902.2	-	-	496. 3393	24487.3	478. 3287	29651.3	-	-	-	-	-	-	-	-	-	-	-	-	-	-	-	-	-	-	-	-	-	-	-	-	-	-	-	-	-	-	-	-	-	-	-	-
(+90)	872. 5377	[2NO2-PAPC+H]+	354913	825. 5372	24101.5	642. 4726	3122.1	-	-	496. 3392	25850.4	478. 3286	32154	-	-	-	-	-	-	-	-	-	-	-	-	-	-	-	-	-	-	-	-	-	-	-	-	-	-	-	-	-	-	-	-	-	-	-	-
(+45)	803. 5554	[NO2-PLPC+H]+	478109	756. 5537	4725.4	573. 4887	307.6	-	-	496. 3406	36797.9	478. 3299	29219.6	-	-	-	-	308. 2224	40346.3	-	-	-	-	326. 2329	9186	-	-	-	-	-	-	-	-	-	-	-	-	-	-	-	-	-	-	-	-	-	-	-	-
(+45)	803. 5553	[NO2-PLPC+H]+	514057	756. 5535	4882	573. 4882	564.9	-	-	496. 3405	40194.9	478. 3298	30986.2	-	-	-	-	308. 2224	41987.6	-	-	-	-	326. 2329	9528.1	-	-	-	-	-	-	-	-	-	-	-	-	-	-	-	-	-	-	-	-	-	-	-	-
(+45)	803. 5552	[NO2-PLPC+H]+	517717	756. 5534	4844.1	573. 4884	423.5	-	-	496. 3405	40864.1	478. 3298	31806.3	-	-	-	-	308. 2223	42025	-	-	-	-	326. 2329	9695.5	-	-	-	-	-	-	-	-	-	-	-	-	-	-	-	-	-	-	-	-	-	-	-	-
(+ 61)	819. 5495	[(NO2)O-PLPC+H]+	1.3562e+06	772. 5489	110066	589. 4829	7447.5	-	-	496. 3402	90271.8	478. 3295	49459.8	-	-	-	-	-	-	-	-	324. 2170	1914.1	-	-	-	-	-	-	-	-	342. 2274	64	-	-	-	-	-	-	-	-	-	-	-	-	-	-	-	-
(+ 61)	819. 5496	[(NO2)O-PLPC+H]+	1.27176e+06	772. 5489	100890	589. 4832	6168.1	-	-	496. 3403	85488	478. 3296	46486.7	-	-	-	-	-	-	-	-	324. 2172	2193.3	-	-	-	-	-	-	-	-	-	-	-	-	-	-	-	-	-	-	-	-	-	-	-	-	-	-
(+ 61)	819. 5496	[(NO2)O-PLPC+H]+	1.23303e+06	772. 5492	100999	589. 4831	6679.9	-	-	496. 3403	82360	478. 3297	46227.1	-	-	-	-	-	-	-	-	324. 2171	1841.6	-	-	-	-	-	-	-	-	342. 2274	94.1	-	-	-	-	-	-	-	-	-	-	-	-	-	-	-	-
(+74)	832. 5445	[(NO2)(NO)-PLPC+H]+	480158	785. 5449	17118.8	602. 4792	6908	-	-	496. 3406	32629.8	478. 3299	25285.5	-	-	-	-	-	-	-	-	-	-	-	-	-	-	-	-	-	-	-	-	-	-	-	-	-	-	-	-	-	-	-	-	-	-	-	-
(+74)	832. 5444	[(NO2)(NO)-PLPC+H]+	427242	785. 5448	16044.9	602. 4793	6569.1	-	-	496. 3406	29041.8	478. 3298	21956.1	-	-	-	-	-	-	-	-	-	-	-	-	-	-	-	-	-	-	-	-	-	-	-	-	-	-	-	-	-	-	-	-	-	-	-	-
(+74)	832. 5445	[(NO2)(NO)-PLPC+H]+	437153	785. 5447	15707.3	602. 4793	6033.7	-	-	496. 3406	29244.4	478. 3300	21782.6	-	-	-	-	-	-	-	-	-	-	-	-	-	-	-	-	-	-	-	-	-	-	-	-	-	-	-	-	-	-	-	-	-	-	-	-
(+77)	835. 5593	[(NO2)2O-PLPC+H]+	212031	788. 5434	3692.3	605. 4984	11873.9	-	-	496. 3409	8477.2	478. 3302	17013.1	-	-	-	-	-	-	-	-	-	-	-	-	-	-	-	-	-	-	-	-	-	-	-	-	-	-	-	-	-	-	-	-	-	-	-	-
(+77)	835. 5594	[(NO2)2O-PLPC+H]+	205537	788. 5434	3447.4	605. 4984	11619	-	-	496. 3409	8064.1	478. 3302	16078.1	-	-	-	-	-	-	-	-	-	-	-	-	-	-	-	-	-	-	-	-	-	-	-	-	-	-	-	-	-	-	-	-	-	-	-	-
(+77)	835. 5495	[(NO2)2O-PLPC+H]+	211015	788. 5434	3481.1	605. 4984	12207.9	-	-	496. 3410	8484	478. 3303	16926.5	-	-	-	-	-	-	-	-	-	-	-	-	-	-	-	-	-	-	-	-	-	-	-	-	-	-	-	-	-	-	-	-	-	-	-	-
(+90)	848. 5409	[2NO2-PLPC+H]+	235546	801. 5399	22631.8	618. 4736	1873.6	-	-	496. 3407	21837.7	478. 3301	17569.4	-	-	-	-	-	-	-	-	-	-	-	-	-	-	-	-	-	-	-	-	-	-	-	-	-	-	353. 2075	3075.2	-	-	-	-	-	-	-	-
(+90)	848. 5408	[2NO2-PLPC+H]+	238137	801. 5398	22875.8	618. 4730	1933.7	-	-	496. 3406	22685.6	478. 3300	17213.1	-	-	-	-	-	-	-	-	-	-	-	-	-	-	-	-	-	-	-	-	-	-	-	-	-	-	353. 2075	3273.1	-	-	-	-	-	-	-	-
(+90)	848. 5409	[2NO2-PLPC+H]+	239670	801. 5398	23573.2	618. 4734	1891.4	-	-	496. 3407	22649.8	478. 3301	17604.2	-	-	-	-	-	-	-	-	-	-	-	-	-	-	-	-	-	-	-	-	-	-	-	-	-	-	353. 2075	3584.2	-	-	-	-	-	-	-	-
(+45)	763. 5216	[NO2-POPE+H]+	31043.9	716. 5055	2364.6	-	-	575. 5039	44049	-	-	-	-	454. 2931	2481	436. 2823	2863.7	-	-	310. 2376	420878	-	-	-	-	328. 2481	126177	-	-	-	-	-	-	-	-	-	-	-	-	-	-	-	-	-	-	-	-	-	-
(+45)	763. 5216	[NO2-POPE+H]+	29058.3	716. 5057	2183	-	-	575. 5040	42099.6	-	-	-	-	454. 2929	2532.9	436. 2824	2429.1	-	-	310. 2376	393334	-	-	-	-	328. 2482	120574	-	-	-	-	-	-	-	-	-	-	-	-	-	-	-	-	-	-	-	-	-	-
(+45)	763. 5216	[NO2-POPE+H]+	31142.6	716. 5055	2034	-	-	575. 5039	44693.7	-	-	-	-	454. 2930	2388.8	436. 2823	2677.4	-	-	310. 2376	415214	-	-	-	-	328. 2481	126249	-	-	-	-	-	-	-	-	-	-	-	-	-	-	-	-	-	-	-	-	-	-
(+ 61)	779. 5200	[(NO2)O-POPE+H]+	3579.4	-	-	-	-	591. 4990	14919.8	-	-	-	-	454. 2929	4078.5	436. 2825	5510.7	-	-	-	-	-	-	326. 2326	38755.4	-	-	-	-	-	-	-	-	344. 2433	17011	-	-	-	-	-	-	-	-	-	-	-	-	-	-
(+ 61)	779. 5196	[(NO2)O-POPE+H]+	28657.3	-	-	-	-	591. 4989	15858.8	-	-	-	-	454. 2931	4887.4	436. 2824	4596.5	-	-	-	-	-	-	326. 2326	34466.2	-	-	-	-	-	-	-	-	344. 2432	17050.8	-	-	-	-	-	-	-	-	-	-	-	-	-	-
(+ 61)	779. 5197	[(NO2)O-POPE+H]+	28786.7	-	-	-	-	591. 4989	15945.6	-	-	-	-	454. 2932	4553.6	436. 2825	4521.1	-	-	-	-	-	-	326. 2326	34617.4	-	-	-	-	-	-	-	-	344. 2433	17117.2	-	-	-	-	-	-	-	-	-	-	-	-	-	-
(+74)	792. 5139	[(NO2)(NO)-POPE+H]+	-	-	-	-	-	604. 4940	11080.2	-	-	-	-	454. 2930	1212.8	436. 2825	1339.7	-	-	-	-	-	-	-	-	-	-	-	-	-	-	-	-	-	-	-	-	-	-	-	-	-	-	-	-	-	-	-	-
(+74)	792. 5139	[(NO2)(NO)-POPE+H]+	-	-	-	-	-	604. 4941	10885.3	-	-	-	-	454. 2933	1229	436. 2826	1426.5	-	-	-	-	-	-	-	-	-	-	-	-	-	-	-	-	-	-	-	-	-	-	-	-	-	-	-	-	-	-	-	-
(+74)	792. 5139	[(NO2)(NO)-POPE+H]+	-	-	-	-	-	604. 4942	10658.6	-	-	-	-	454. 2931	1016.9	436. 2826	1549	-	-	-	-	-	-	-	-	-	-	-	-	-	-	-	-	-	-	-	-	-	-	-	-	-	-	-	-	-	-	-	-
(+77)	795. 5136	[(NO2)2O-POPE+H]+	-	-	-	-	-	607. 4944	5318.2	-	-	-	-	454. 2929	5082.4	436. 2827	4526.5	-	-	-	-	-	-	-	-	-	-	-	-	-	-	342. 2277	2250.8	-	-	-	-	-	-	-	-	-	-	-	-	360. 2383	73.7	-	-
(+77)	795. 5136	[(NO2)2O-POPE+H]+	-	-	-	-	-	607. 4947	5255.4	-	-	-	-	454. 2930	4610.9	436. 2827	4177.3	-	-	-	-	-	-	-	-	-	-	-	-	-	-	342. 2277	2104.7	-	-	-	-	-	-	-	-	-	-	-	-	360. 2380	40.5	-	-
(+77)	795. 5136	[(NO2)2O-POPE+H]+	-	-	-	-	-	607. 4945	5252.3	-	-	-	-	454. 2928	4774	436. 2826	4118.2	-	-	-	-	-	-	-	-	-	-	-	-	-	-	342. 2276	2156.9	-	-	-	-	-	-	-	-	-	-	-	-	-	-	-	-
(+90)	808. 5088	[2NO2-POPE+H]+	-	761. 5070	1789	-	-	620. 4889	139121	-	-	-	-	454. 2930	3165.2	436. 2824	3235.1	-	-	-	-	-	-	-	-	-	-	-	-	-	-	-	-	-	-	-	-	-	-	-	-	355. 2227	370441	-	-	-	-	-	-
(+90)	808. 5088	[2NO2-POPE+H]+	-	761. 5071	1743	-	-	620. 4889	141180	-	-	-	-	454. 2929	3306.4	436. 2822	3355.9	-	-	-	-	-	-	-	-	-	-	-	-	-	-	-	-	-	-	-	-	-	-	-	-	355. 2227	372647	-	-	-	-	-	-
(+90)	808. 5088	[2NO2-POPE+H]+	-	761. 5073	1912	-	-	620. 4890	143849	-	-	-	-	454. 2930	3338.8	436. 2825	3312.7	-	-	-	-	-	-	-	-	-	-	-	-	-	-	-	-	-	-	-	-	-	-	-	-	355. 2227	383381	-	-	-	-	-	-
(+45)	785. 5090	[NO2-PAPE+H]+	6423.1	-	-	-	-	597. 4877	124.2	-	-	-	-	454. 2927	3111.5	436. 2820	4249.5	-	-	-	-	-	-	-	-	-	-	332. 2218	2393.7	-	-	-	-	-	-	-	-	350. 2323	379.7	-	-	-	-	-	-	-	-	-	-
(+45)	785. 5098	[NO2-PAPE+H]+	6025.9	-	-	-	-	597. 4870	222.8	-	-	-	-	454. 2928	2789	436. 2819	4017.8	-	-	-	-	-	-	-	-	-	-	332. 2216	2559.9	-	-	-	-	-	-	-	-	350. 2321	322.8	-	-	-	-	-	-	-	-	-	-
(+45)	785. 5093	[NO2-PAPE+H]+	5396	-	-	-	-	597. 4871	164.4	-	-	-	-	454. 2928	2233.6	436. 2242	22.3	-	-	-	-	-	-	-	-	-	-	332. 2216	2067.4	-	-	-	-	-	-	-	-	350. 2320	331.1	-	-	-	-	-	-	-	-	-	-
(+ 61)	801. 5033	[(NO2)O-PAPE+H]+	4951	754. 4915	57.9	-	-	613. 4827	8021.6	-	-	-	-	454. 2927	225.7	436. 2824	589.7	-	-	-	-	-	-	-	-	-	-	-	-	-	-	-	-	-	-	348. 2167	3992.3	-	-	-	-	-	-	-	-	-	-	-	-
(+ 61)	801. 5016	[(NO2)O-PAPE+H]+	4254.8	754. 4995	26.4	-	-	613. 4827	7062.1	-	-	-	-	454. 2928	249.2	436. 2824	509.5	-	-	-	-	-	-	-	-	-	-	-	-	-	-	-	-	-	-	348. 2168	3389.1	-	-	-	-	-	-	-	-	-	-	-	-
(+ 61)	801. 5018	[(NO2)O-PAPE+H]+	4645	754. 4967	47.2	-	-	613. 4828	7471.5	-	-	-	-	454. 2925	370.5	436. 2820	391.9	-	-	-	-	-	-	-	-	-	-	-	-	-	-	-	-	-	-	348. 2167	3979.6	-	-	-	-	-	-	-	-	-	-	-	-
(+74)	814. 4982	[(NO2)(NO)-PAPE+H]+	43496.5	767. 4969	1292.3	-	-	626. 4782	36869.2	-	-	-	-	454. 2925	1848	436. 2819	2352	-	-	-	-	-	-	-	-	-	-	-	-	-	-	-	-	-	-	-	-	-	-	-	-	-	-	-	-	-	-	-	-
(+74)	814. 4983	[(NO2)(NO)-PAPE+H]+	46897.9	767. 4975	2821.8	-	-	626. 4781	39644.3	-	-	-	-	454. 2925	1797	436. 2820	2466	-	-	-	-	-	-	-	-	-	-	-	-	-	-	-	-	-	-	-	-	-	-	-	-	-	-	-	-	-	-	-	-
(+74)	814. 4986	[(NO2)(NO)-PAPE+H]+	45266.3	767. 4976	2217.3	-	-	626. 4782	40100.5	-	-	-	-	454. 2927	1701	436. 2818	2249	-	-	-	-	-	-	-	-	-	-	-	-	-	-	-	-	-	-	-	-	-	-	-	-	-	-	-	-	-	-	-	-
(+77)	817. 4973	[(NO2)2O-PAPE+H]+	15146	770. 4965	620.2	-	-	629. 4756	155.7	-	-	-	-	-	-	-	-	-	-	-	-	-	-	-	-	-	-	-	-	-	-	-	-	-	-	-	-	-	-	-	-	-	-	-	-	-	-	364. 2112	71.3
(+77)	817. 4971	[(NO2)2O-PAPE+H]+	13807	770. 4868	995	-	-	629. 4755	57.8	-	-	-	-	-	-	-	-	-	-	-	-	-	-	-	-	-	-	-	-	-	-	-	-	-	-	-	-	-	-	-	-	-	-	-	-	-	-	364. 2111	189.9
(+77)	817. 4970	[(NO2)2O-PAPE+H]+	13434.1	770. 4965	748	-	-	629. 4767	65.1	-	-	-	-	-	-	-	-	-	-	-	-	-	-	-	-	-	-	-	-	-	-	-	-	-	-	-	-	-	-	-	-	-	-	-	-	-	-	364. 2113	320.5
(+90)	830. 4954	[2NO2-PAPE+H]+	14355.4	783. 4914	2888	-	-	642. 4729	24756.1	-	-	-	-	454. 2930	1450.5	436. 2822	1875.6	-	-	-	-	-	-	-	-	-	-	-	-	-	-	-	-	-	-	-	-	-	-	-	-	-	-	-	-	-	-	-	-
(+90)	830. 4954	[2NO2-PAPE+H]+	14462.4	783. 4917	2851.7	-	-	642. 4728	24514.9	-	-	-	-	454. 2930	1471.2	436. 2821	1687.8	-	-	-	-	-	-	-	-	-	-	-	-	-	-	-	-	-	-	-	-	-	-	-	-	-	-	-	-	-	-	-	-
(+90)	830. 4957	[2NO2-PAPE+H]+	14618.5	783. 4919	2843.8	-	-	642. 4728	24846.2	-	-	-	-	454. 2930	1366.2	436. 2820	1773.4	-	-	-	-	-	-	-	-	-	-	-	-	-	-	-	-	-	-	-	-	-	-	-	-	-	-	-	-	-	-	-	-
(+45)	761. 5081	[NO2-PLPE+H]+	-	-	-	-	-	573. 4876	1.06273e+06	-	-	-	-	454. 2922	14446.4	436. 2453	2674.8	308. 2216	150341	-	-	-	-	326. 2322	17678.6	-	-	-	-	-	-	-	-	-	-	-	-	-	-	-	-	-	-	-	-	-	-	-	-
(+45)	761. 5081	[NO2-PLPE+H]+	-	-	-	-	-	573. 4877	1.12149e+06	-	-	-	-	454. 2923	16011.2	436. 2817	14573.9	308. 2216	159356	-	-	-	-	326. 2322	19212.6	-	-	-	-	-	-	-	-	-	-	-	-	-	-	-	-	-	-	-	-	-	-	-	-
(+45)	761. 5081	[NO2-PLPE+H]+	-	-	-	-	-	573. 4877	1.07637e+06	-	-	-	-	454. 2923	14818	436. 2816	13939.8	308. 2216	151811	-	-	-	-	326. 2322	18736.5	-	-	-	-	-	-	-	-	-	-	-	-	-	-	-	-	-	-	-	-	-	-	-	-
(+ 61)	777. 5030	[(NO2)O-PLPE+H]+	-	730. 5014	8300	-	-	589. 4829	138656	-	-	-	-	454. 2927	2987	436. 2820	2809.6	-	-	-	-	324. 2167	10153.7	-	-	-	-	-	-	-	-	342. 2273	2739.7	-	-	-	-	-	-	-	-	-	-	-	-	-	-	-	-
(+ 61)	777. 5030	[(NO2)O-PLPE+H]+	-	730. 5015	7281	-	-	589. 4825	127497	-	-	-	-	454. 2928	2373.9	436. 2824	2303.3	-	-	-	-	324. 2167	8902.8	-	-	-	-	-	-	-	-	342. 2274	2510.6	-	-	-	-	-	-	-	-	-	-	-	-	-	-	-	-
(+ 61)	777. 5030	[(NO2)O-PLPE+H]+	-	730. 5015	7523	-	-	589. 4825	123427	-	-	-	-	454. 2928	2307.4	436. 2823	2592.5	-	-	-	-	324. 2167	9402.9	-	-	-	-	-	-	-	-	342. 2274	2445.9	-	-	-	-	-	-	-	-	-	-	-	-	-	-	-	-
(+74)	790. 4983	[(NO2)(NO)-PLPE+H]+	-	-	-	-	-	602. 4769	2510	-	-	-	-	454. 2925	215.5	436. 2820	252.6	-	-	-	-	-	-	-	-	-	-	-	-	-	-	-	-	-	-	-	-	-	-	-	-	-	-	-	-	-	-	-	-
(+74)	790. 4983	[(NO2)(NO)-PLPE+H]+	-	-	-	-	-	602. 4769	2358.7	-	-	-	-	454. 2924	298.8	436. 2820	201.3	-	-	-	-	-	-	-	-	-	-	-	-	-	-	-	-	-	-	-	-	-	-	-	-	-	-	-	-	-	-	-	-
(+74)	790. 4983	[(NO2)(NO)-PLPE+H]+	-	-	-	-	-	602. 4772	2672.2	-	-	-	-	454. 2925	190	436. 2826	321.2	-	-	-	-	-	-	-	-	-	-	-	-	-	-	-	-	-	-	-	-	-	-	-	-	-	-	-	-	-	-	-	-
(+77)	793. 4979	[(NO2)2O-PLPE+H]+	-	-	-	-	-	605. 4770	4447.8	-	-	-	-	454. 2927	1302.9	436. 2815	1357.5	-	-	-	-	-	-	-	-	-	-	-	-	340. 2112	422.8	-	-	-	-	-	-	-	-	-	-	-	-	-	-	-	-	-	-
(+77)	793. 4979	[(NO2)2O-PLPE+H]+	-	-	-	-	-	605. 4770	4304.6	-	-	-	-	454. 2926	1505.1	436. 2818	1640.6	-	-	-	-	-	-	-	-	-	-	-	-	340. 2115	487.4	-	-	-	-	-	-	-	-	-	-	-	-	-	-	-	-	-	-
(+77)	793. 4979	[(NO2)2O-PLPE+H]+	-	-	-	-	-	605. 4768	4405.3	-	-	-	-	454. 2924	1320.3	436. 2820	1549.7	-	-	-	-	-	-	-	-	-	-	-	-	340. 2116	608.1	-	-	-	-	-	-	-	-	-	-	-	-	-	-	-	-	-	-
(+90)	806. 4932	[2NO2-PLPE+H]+	-	-	-	-	-	618. 4726	17286.9	-	-	-	-	454. 2928	796.9	436. 2823	570	-	-	-	-	-	-	-	-	-	-	-	-	-	-	-	-	-	-	-	-	-	-	353. 2068	34913.3	-	-	-	-	-	-	-	-
(+90)	806. 4932	[2NO2-PLPE+H]+	-	-	-	-	-	618. 4729	18485.5	-	-	-	-	454. 2925	843.3	436. 2820	1050.2	-	-	-	-	-	-	-	-	-	-	-	-	-	-	-	-	-	-	-	-	-	-	353. 2068	35561.4	-	-	-	-	-	-	-	-
(+90)	806. 4932	[2NO2-PLPE+H]+	-	-	-	-	-	618. 4726	18429.5	-	-	-	-	454. 2925	712.8	436. 2822	870.7	-	-	-	-	-	-	-	-	-	-	-	-	-	-	-	-	-	-	-	-	-	-	353. 2068	35549.4	-	-	-	-	-	-	-	-
[truncated: 12 more columns]

## Sheet: 2 µg mL_NCE30_POS
2 µg mL−1_NCE 30				NL 47		NL 230		NL 188		PI 496		PI 478		PI 454		PI 436		PI 308		PI 310		PI 324		PI 326		PI 328		PI 332		PI 340		PI 342		PI 344		PI 348		PI 350		PI 353		PI 355		PI 358		PI 360		PI 364
Modification	m/z		Intensity	m/z	Intesity	m/z	Intesity	m/z	Intesity	m/z	Intesity	m/z	Intesity	m/z	Intesity	m/z	Intesity	m/z	Intesity	m/z	Intesity	m/z	Intesity	m/z	Intesity	m/z	Intesity	m/z	Intesity	m/z	Intesity	m/z	Intesity	m/z	Intesity	m/z	Intesity	m/z	Intesity	m/z	Intesity	m/z	Intesity	m/z	Intesity	m/z	Intesity	m/z	Intesity
(+45)	805. 5686	[NO2-POPC+H]+	313857	758. 5681	13386.3	575. 5029	21756.5	-	-	496. 3392	74705.6	478. 3286	85909.3	-	-	-	-	-	-	310. 2373	372489	-	-	-	-	328. 2479	84277	-	-	-	-	-	-	-	-	-	-	-	-	-	-	-	-	-	-	-	-	-	-
(+45)	805. 5685	[NO2-POPC+H]+	306062	758. 5681	12427.7	575. 5029	21087.6	-	-	496. 3392	75225.2	478. 3286	84573.2	-	-	-	-	-	-	310. 2373	364856	-	-	-	-	328. 2479	82943.7	-	-	-	-	-	-	-	-	-	-	-	-	-	-	-	-	-	-	-	-	-	-
(+45)	805. 5685	[NO2-POPC+H]+	316192	758. 5681	13203.8	575. 5029	20801.4	-	-	496. 3393	75792.3	478. 3286	86119.3	-	-	-	-	-	-	310. 2374	370495	-	-	-	-	328. 2479	83618.7	-	-	-	-	-	-	-	-	-	-	-	-	-	-	-	-	-	-	-	-	-	-
(+ 61)	821. 5632	[(NO2)O-POPC+H]+	21277.2	774. 5635	1608.8	591. 4988	241	-	-	496. 3401	21018.3	478. 3295	30512.9	-	-	-	-	-	-	-	-	-	-	326. 2326	5089.7	-	-	-	-	-	-	-	-	344. 2435	3811.3	-	-	-	-	-	-	-	-	-	-	-	-	-	-
(+ 61)	821. 5633	[(NO2)O-POPC+H]+	21539.5	774. 5641	1622.7	591. 4991	158	-	-	496. 3401	20826.9	478. 3294	31391.4	-	-	-	-	-	-	-	-	-	-	326. 2326	4974.4	-	-	-	-	-	-	-	-	344. 2434	3966.4	-	-	-	-	-	-	-	-	-	-	-	-	-	-
(+ 61)	821. 5634	[(NO2)O-POPC+H]+	20494.9	774. 5643	1286.5	591. 4986	173	-	-	496. 3403	19532.9	478. 3295	30355.6	-	-	-	-	-	-	-	-	-	-	326. 2326	4784.2	-	-	-	-	-	-	-	-	344. 2433	3414.6	-	-	-	-	-	-	-	-	-	-	-	-	-	-
(+74)	834. 5598	[(NO2)(NO)-POPC+H]+	7813.7	787. 5595	148.2	604. 4939	2783.8	-	-	496. 3402	5257.8	478. 3295	24594.2	-	-	-	-	-	-	-	-	-	-	-	-	-	-	-	-	-	-	-	-	-	-	-	-	-	-	-	-	-	-	-	-	-	-	-	-
(+74)	834. 5605	[(NO2)(NO)-POPC+H]+	7365.6	787. 5593	121.9	604. 4943	2338.4	-	-	496. 3402	5010.3	478. 3295	22256.3	-	-	-	-	-	-	-	-	-	-	-	-	-	-	-	-	-	-	-	-	-	-	-	-	-	-	-	-	-	-	-	-	-	-	-	-
(+74)	834. 5604	[(NO2)(NO)-POPC+H]+	7906.9	787. 5592	122.1	604. 4939	2579.4	-	-	496. 3401	5406.9	478. 3295	23693.5	-	-	-	-	-	-	-	-	-	-	-	-	-	-	-	-	-	-	-	-	-	-	-	-	-	-	-	-	-	-	-	-	-	-	-	-
(+77)	837. 5640	[(NO2)2O-POPC+H]+	15467.6	790. 5604	453.7	-	-	-	-	496. 3402	17412.4	478. 3295	42876.4	-	-	-	-	-	-	-	-	-	-	-	-	-	-	-	-	-	-	-	-	-	-	-	-	-	-	-	-	-	-	-	-	-	-	-	-
(+77)	837. 5651	[(NO2)2O-POPC+H]+	14539.8	790. 5599	571.8	-	-	-	-	496. 3402	17827.6	478. 3295	43423.4	-	-	-	-	-	-	-	-	-	-	-	-	-	-	-	-	-	-	-	-	-	-	-	-	-	-	-	-	-	-	-	-	-	-	-	-
(+77)	837. 5648	[(NO2)2O-POPC+H]+	10793.8	790. 5615	446.9	-	-	-	-	496. 3402	18481.7	478. 3296	44924.5	-	-	-	-	-	-	-	-	-	-	-	-	-	-	-	-	-	-	-	-	-	-	-	-	-	-	-	-	-	-	-	-	-	-	-	-
(+90)	850. 5552	[2NO2-POPC+H]+	9889	803. 5543	879	-	-	-	-	496. 3403	10646.1	478. 3297	21874.2	-	-	-	-	-	-	-	-	-	-	-	-	-	-	-	-	-	-	-	-	-	-	-	-	-	-	-	-	355. 2229	8215	-	-	-	-	-	-
(+90)	850. 5553	[2NO2-POPC+H]+	11697.5	803. 5544	1158.2	620. 3931	1815.1	-	-	496. 3403	11442.8	478. 3297	22901.2	-	-	-	-	-	-	-	-	-	-	-	-	-	-	-	-	-	-	-	-	-	-	-	-	-	-	-	-	355. 2229	8236	-	-	-	-	-	-
(+90)	850. 5551	[2NO2-POPC+H]+	11533	803. 5541	1404.6	620. 3928	2014.4	-	-	496. 3403	11407.8	478. 3296	22445.4	-	-	-	-	-	-	-	-	-	-	-	-	-	-	-	-	-	-	-	-	-	-	-	-	-	-	-	-	355. 2228	8325	-	-	-	-	-	-
(+45)	827. 5591	[NO2-PAPC+H]+	4919.2	-	-	-	-	-	-	496. 3395	2432.9	478. 3287	18488.7	-	-	-	-	-	-	-	-	-	-	-	-	-	-	332. 2216	1615.1	-	-	-	-	-	-	-	-	-	-	-	-	-	-	-	-	-	-	-	-
(+45)	827. 5587	[NO2-PAPC+H]+	3982.5	-	-	-	-	-	-	496. 3394	2288.1	478. 3288	18538.4	-	-	-	-	-	-	-	-	-	-	-	-	-	-	332. 2217	1680.9	-	-	-	-	-	-	-	-	-	-	-	-	-	-	-	-	-	-	-	-
(+45)	827. 5593	[NO2-PAPC+H]+	4183	-	-	-	-	-	-	496. 3395	2234.6	478. 3288	18404.9	-	-	-	-	-	-	-	-	-	-	-	-	-	-	332. 2218	1630.7	-	-	-	-	-	-	-	-	-	-	-	-	-	-	-	-	-	-	-	-
(+ 61)	843. 5349	[(NO2)O-PAPC+H]+	8621.9	796. 5465	1240.7	-	-	-	-	496. 3394	3883.9	478. 3287	11808.6	-	-	-	-	-	-	-	-	-	-	-	-	-	-	-	-	-	-	-	-	-	-	348. 2167	987.3	-	-	-	-	-	-	-	-	-	-	-	-
(+ 61)	843. 5340	[(NO2)O-PAPC+H]+	8978.6	796. 5472	1112.5	-	-	-	-	496. 3394	3813.2	478. 3287	11322.6	-	-	-	-	-	-	-	-	-	-	-	-	-	-	-	-	-	-	-	-	-	-	348. 2167	648.5	-	-	-	-	-	-	-	-	-	-	-	-
(+ 61)	843. 5332	[(NO2)O-PAPC+H]+	8646.9	796. 5473	1257.9	-	-	-	-	496. 3394	3704	478. 3287	11272	-	-	-	-	-	-	-	-	-	-	-	-	-	-	-	-	-	-	-	-	-	-	348. 2164	674.8	-	-	-	-	-	-	-	-	-	-	-	-
(+74)	856. 5454	[(NO2)(NO)-PAPC+H]+	90818.2	809. 5436	2794.3	626. 4777	22537.4	-	-	496. 3393	8673.4	478. 3287	18739.3	-	-	-	-	-	-	-	-	-	-	-	-	-	-	-	-	-	-	-	-	-	-	-	-	-	-	-	-	-	-	-	-	-	-	-	-
(+74)	856. 5454	[(NO2)(NO)-PAPC+H]+	97243.6	809. 5427	3126.7	626. 4776	23373.1	-	-	496. 3394	8908.4	478. 3286	19793	-	-	-	-	-	-	-	-	-	-	-	-	-	-	-	-	-	-	-	-	-	-	-	-	-	-	-	-	-	-	-	-	-	-	-	-
(+74)	856. 5454	[(NO2)(NO)-PAPC+H]+	94706.9	809. 5432	2718.1	626. 4777	23180	-	-	496. 3393	8974	478. 3287	19753.5	-	-	-	-	-	-	-	-	-	-	-	-	-	-	-	-	-	-	-	-	-	-	-	-	-	-	-	-	-	-	-	-	-	-	-	-
(+77)	859. 5449	[(NO2)2O-PAPC+H]+	-	-	-	629. 4968	10427.1	-	-	496. 3393	7491.2	478. 3289	12557.6	-	-	-	-	-	-	-	-	-	-	-	-	-	-	-	-	-	-	-	-	-	-	-	-	-	-	-	-	-	-	-	-	-	-	364. 2116	135.7
(+77)	859. 5449	[(NO2)2O-PAPC+H]+	-	-	-	629. 4968	11514.3	-	-	496. 3392	8415	478. 3287	13227.8	-	-	-	-	-	-	-	-	-	-	-	-	-	-	-	-	-	-	-	-	-	-	-	-	-	-	-	-	-	-	-	-	-	-	364. 2115	249.4
(+77)	859. 5449	[(NO2)2O-PAPC+H]+	-	-	-	629. 4968	11270.5	-	-	496. 3394	7179.9	478. 3287	12703.3	-	-	-	-	-	-	-	-	-	-	-	-	-	-	-	-	-	-	-	-	-	-	-	-	-	-	-	-	-	-	-	-	-	-	364. 2113	258.6
(+90)	872. 5382	[2NO2-PAPC+H]+	35689.9	825. 5375	5612.5	642. 4725	3510.3	-	-	496. 3392	11992.8	478. 3286	27991.1	-	-	-	-	-	-	-	-	-	-	-	-	-	-	-	-	-	-	-	-	-	-	-	-	-	-	-	-	-	-	-	-	-	-	-	-
(+90)	872. 5384	[2NO2-PAPC+H]+	34794.9	825. 5377	5161.6	642. 4721	3192.7	-	-	496. 3393	11090.2	478. 3287	26031	-	-	-	-	-	-	-	-	-	-	-	-	-	-	-	-	-	-	-	-	-	-	-	-	-	-	-	-	-	-	-	-	-	-	-	-
(+90)	872. 5382	[2NO2-PAPC+H]+	35689.9	825. 5378	5610.5	642. 4725	3510.3	-	-	496. 3392	11992.8	478. 3286	27991.1	-	-	-	-	-	-	-	-	-	-	-	-	-	-	-	-	-	-	-	-	-	-	-	-	-	-	-	-	-	-	-	-	-	-	-	-
(+45)	803. 5550	[NO2-PLPC+H]+	110491	756. 5544	211.3	573. 4892	95.7	-	-	496. 3405	22024.4	478. 3298	29377.9	-	-	-	-	308. 2223	78491.1	-	-	-	-	326. 2329	21266.4	-	-	-	-	-	-	-	-	-	-	-	-	-	-	-	-	-	-	-	-	-	-	-	-
(+45)	803. 5552	[NO2-PLPC+H]+	109693	756. 5548	350.8	573. 4890	44.5	-	-	496. 3406	22483.3	478. 3298	28597.4	-	-	-	-	308. 2224	80135	-	-	-	-	326. 2330	21586.4	-	-	-	-	-	-	-	-	-	-	-	-	-	-	-	-	-	-	-	-	-	-	-	-
(+45)	803. 5550	[NO2-PLPC+H]+	116148	756. 5540	477.8	573. 4885	261.3	-	-	496. 3405	23897.7	478. 3298	29911.6	-	-	-	-	308. 2224	87437.2	-	-	-	-	326. 2329	23033.9	-	-	-	-	-	-	-	-	-	-	-	-	-	-	-	-	-	-	-	-	-	-	-	-
(+ 61)	819. 5494	[(NO2)O-PLPC+H]+	58533.2	772. 5491	18183.6	589. 4831	3724.5	-	-	496. 3403	47182	478. 3295	45515.1	-	-	-	-	-	-	-	-	324. 2172	3574.7	-	-	-	-	-	-	-	-	342. 2275	537.6	-	-	-	-	-	-	-	-	-	-	-	-	-	-	-	-
(+ 61)	819. 5494	[(NO2)O-PLPC+H]+	57513.1	772. 5492	17794.7	589. 4832	3855.3	-	-	496. 3403	46081.2	478. 3296	44985.8	-	-	-	-	-	-	-	-	324. 2171	3317.5	-	-	-	-	-	-	-	-	342. 2274	566.9	-	-	-	-	-	-	-	-	-	-	-	-	-	-	-	-
(+ 61)	819. 5495	[(NO2)O-PLPC+H]+	55327.4	772. 5492	16425.8	589. 4832	3461.4	-	-	496. 3403	43850.8	478. 3295	42456.1	-	-	-	-	-	-	-	-	324. 2172	3471.5	-	-	-	-	-	-	-	-	3422274	434.5	-	-	-	-	-	-	-	-	-	-	-	-	-	-	-	-
(+74)	832. 5452	[(NO2)(NO)-PLPC+H]+	-	-	-	-	-	-	-	496. 3417	2735.1	-	-	-	-	-	-	-	-	-	-	-	-	-	-	-	-	-	-	-	-	-	-	-	-	-	-	-	-	-	-	-	-	-	-	-	-	-	-
(+74)	832. 5452	[(NO2)(NO)-PLPC+H]+	-	-	-	-	-	-	-	496. 3434	976.1	-	-	-	-	-	-	-	-	-	-	-	-	-	-	-	-	-	-	-	-	-	-	-	-	-	-	-	-	-	-	-	-	-	-	-	-	-	-
(+74)	832. 5452	[(NO2)(NO)-PLPC+H]+	-	-	-	-	-	-	-	496. 3431	1141.9	-	-	-	-	-	-	-	-	-	-	-	-	-	-	-	-	-	-	-	-	-	-	-	-	-	-	-	-	-	-	-	-	-	-	-	-	-	-
(+77)	835. 5594	[(NO2)2O-PLPC+H]+	34276	-	-	605. 4984	8363.6	-	-	496. 3410	5381.6	478. 3301	17128.4	-	-	-	-	-	-	-	-	-	-	-	-	-	-	-	-	-	-	-	-	-	-	-	-	-	-	-	-	-	-	-	-	-	-	-	-
(+77)	835. 5595	[(NO2)2O-PLPC+H]+	32651.1	-	-	605. 4984	7606.8	-	-	496. 3408	5036.1	478. 3301	16433.3	-	-	-	-	-	-	-	-	-	-	-	-	-	-	-	-	-	-	-	-	-	-	-	-	-	-	-	-	-	-	-	-	-	-	-	-
(+77)	835. 5596	[(NO2)2O-PLPC+H]+	34926.9	-	-	605. 4986	8503.8	-	-	496. 3408	5216.4	478. 3301	17257.1	-	-	-	-	-	-	-	-	-	-	-	-	-	-	-	-	-	-	-	-	-	-	-	-	-	-	-	-	-	-	-	-	-	-	-	-
(+90)	848. 5407	[2NO2-PLPC+H]+	19133.9	801. 5396	3313	618. 4734	2235.9	-	-	496. 3407	17347.8	478. 3300	23593.9	-	-	-	-	-	-	-	-	-	-	-	-	-	-	-	-	-	-	-	-	-	-	-	-	-	-	353. 2075	6029.1	-	-	-	-	-	-	-	-
(+90)	848. 5408	[2NO2-PLPC+H]+	19102.7	801. 5397	3006.8	618. 4735	2033.2	-	-	496. 3406	17655.5	478. 3299	24636.8	-	-	-	-	-	-	-	-	-	-	-	-	-	-	-	-	-	-	-	-	-	-	-	-	-	-	353. 2074	6791.2	-	-	-	-	-	-	-	-
(+90)	848. 5408	[2NO2-PLPC+H]+	19077	801. 5394	3192.2	618. 4731	2358.9	-	-	496. 3406	18528.3	478. 3299	24182.5	-	-	-	-	-	-	-	-	-	-	-	-	-	-	-	-	-	-	-	-	-	-	-	-	-	-	353. 2075	7221.4	-	-	-	-	-	-	-	-
(+45)	763. 5238	[NO2-POPE+H]+	-	-	-	-	-	575. 5040	22262.7	-	-	-	-	454. 2921	40.5	436. 2823	259	-	-	310. 2376	479720	-	-	-	-	328. 2482	84850.9	-	-	-	-	-	-	-	-	-	-	-	-	-	-	-	-	-	-	-	-	-	-
(+45)	763. 5238	[NO2-POPE+H]+	-	-	-	-	-	575. 5037	21997.7	-	-	-	-	454. 2929	72.9	436. 2823	286.1	-	-	310. 2377	464080	-	-	-	-	328. 2482	85222.8	-	-	-	-	-	-	-	-	-	-	-	-	-	-	-	-	-	-	-	-	-	-
(+45)	763. 5238	[NO2-POPE+H]+	-	-	-	-	-	575. 5036	22845.9	-	-	-	-	454. 2930	136.7	436. 2826	156.3	-	-	310. 2375	494047	-	-	-	-	328. 2481	92413.9	-	-	-	-	-	-	-	-	-	-	-	-	-	-	-	-	-	-	-	-	-	-
(+ 61)	779. 5187	[(NO2)O-POPE+H]+	-	-	-	-	-	591. 4989	12653	-	-	-	-	454. 2921	44.3	436. 2821	625.1	-	-	-	-	-	-	326. 2326	37282	-	-	-	-	-	-	-	-	344. 2433	15272.9	-	-	-	-	-	-	-	-	-	-	-	-	-	-
(+ 61)	779. 5187	[(NO2)O-POPE+H]+	-	-	-	-	-	591. 4990	12804	-	-	-	-	454. 2935	158.8	436. 2829	644.2	-	-	-	-	-	-	326. 2326	37350.3	-	-	-	-	-	-	-	-	344. 2432	15377.6	-	-	-	-	-	-	-	-	-	-	-	-	-	-
(+ 61)	779. 5187	[(NO2)O-POPE+H]+	-	-	-	-	-	591. 4990	13267	-	-	-	-	454. 2929	181.4	436. 2826	568.3	-	-	-	-	-	-	326. 2327	38777.2	-	-	-	-	-	-	-	-	344. 2433	15656.2	-	-	-	-	-	-	-	-	-	-	-	-	-	-
(+74)	792. 5139	[(NO2)(NO)-POPE+H]+	-	-	-	-	-	604. 4943	9992.5	-	-	-	-	-	-	-	-	-	-	-	-	-	-	-	-	-	-	-	-	-	-	-	-	-	-	-	-	-	-	-	-	-	-	-	-	-	-	-	-
(+74)	792. 5139	[(NO2)(NO)-POPE+H]+	-	-	-	-	-	604. 4943	10277.3	-	-	-	-	-	-	436. 2815	28.8	-	-	-	-	-	-	-	-	-	-	-	-	-	-	-	-	-	-	-	-	-	-	-	-	-	-	-	-	-	-	-	-
(+74)	792. 5139	[(NO2)(NO)-POPE+H]+	-	-	-	-	-	604. 4943	10703.8	-	-	-	-	-	-	436. 2833	38	-	-	-	-	-	-	-	-	-	-	-	-	-	-	-	-	-	-	-	-	-	-	-	-	-	-	-	-	-	-	-	-
(+77)	795. 5136	[(NO2)2O-POPE+H]+	-	-	-	-	-	607. 4940	2614.5	-	-	-	-	454. 2933	826.8	436. 2828	823	-	-	-	-	-	-	-	-	-	-	-	-	-	-	342. 2278	1137.2	-	-	-	-	-	-	-	-	-	-	-	-	-	-	-	-
(+77)	795. 5136	[(NO2)2O-POPE+H]+	-	-	-	-	-	607. 4940	2605	-	-	-	-	454. 2931	625.3	436. 2830	988	-	-	-	-	-	-	-	-	-	-	-	-	-	-	342. 2279	902.2	-	-	-	-	-	-	-	-	-	-	-	-	-	-	-	-
(+77)	795. 5136	[(NO2)2O-POPE+H]+	-	-	-	-	-	607. 4943	2876.2	-	-	-	-	454. 2931	720.2	436. 2827	1156.2	-	-	-	-	-	-	-	-	-	-	-	-	-	-	342. 2276	847.4	-	-	-	-	-	-	-	-	-	-	-	-	-	-	-	-
(+90)	808. 5088	[2NO2-POPE+H]+	-	761. 5074	37130	-	-	620. 4887	55223	-	-	-	-	454. 2929	9431	436. 2824	7025	-	-	-	-	-	-	-	-			-	-	-	-	-	-	-	-	-	-	-	-	-	-	355. 2228	401722	-	-	-	-	-	-
(+90)	808. 5088	[2NO2-POPE+H]+	-	761. 5074	36371	-	-	620. 4889	55741.5	-	-	-	-	454. 2929	8899	436. 2824	6771	-	-	-	-	-	-	-	-	-	-	-	-	-	-	-	-	-	-	-	-	-	-	-	-	355. 2229	397446	-	-	-	-	-	-
(+90)	808. 5088	[2NO2-POPE+H]+	-	761. 5073	35635	-	-	620. 4889	54620.7	-	-	-	-	454. 2929	9143	436. 2824	7207	-	-	-	-	-	-	-	-	-	-	-	-	-	-	-	-	-	-	-	-	-	-	-	-	355. 2228	404565	-	-	-	-	-	-
(+45)	785. 5039	[NO2-PAPE+H]+	1307	-	-	-	-	597. 4887	30.2	-	-	-	-	-	-	436. 2823	208.4	-	-	-	-	-	-	-	-	-	-	332. 2217	3722.3	-	-	-	-	-	-	-	-	350. 2324	666.9	-	-	-	-	-	-	-	-	-	-
(+45)	785. 5050	[NO2-PAPE+H]+	1198	-	-	-	-	-	-	-	-	-	-	-	-	436. 2821	342.5	-	-	-	-	-	-	-	-	-	-	332. 2216	3652.9	-	-	-	-	-	-	-	-	350. 2323	626.8	-	-	-	-	-	-	-	-	-	-
(+45)	785. 5038	[NO2-PAPE+H]+	1338	-	-	-	-	597. 4878	23.5	-	-	-	-	-	-	436. 2820	318.5	-	-	-	-	-	-	-	-	-	-	332. 2216	3623.7	-	-	-	-	-	-	-	-	350. 2322	658.5	-	-	-	-	-	-	-	-	-	-
(+ 61)	801. 5030	[(NO2)O-PAPE+H]+	-	-	-	-	-	613. 4829	2652.2	-	-	-	-	-	-	-	-	-	-	-	-	-	-	-	-	-	-	-	-	-	-	-	-	-	-	348. 2166	3823.6	-	-	-	-	-	-	-	-	-	-	-	-
(+ 61)	801. 5030	[(NO2)O-PAPE+H]+	-	-	-	-	-	613. 4826	2731.4	-	-	-	-	-	-	-	-	-	-	-	-	-	-	-	-	-	-	-	-	-	-	-	-	-	-	348. 2165	3979.5	-	-	-	-	-	-	-	-	-	-	-	-
(+ 61)	801. 5030	[(NO2)O-PAPE+H]+	-	-	-	-	-	613. 4827	2818.8	-	-	-	-	-	-	-	-	-	-	-	-	-	-	-	-	-	-	-	-	-	-	-	-	-	-	348. 2166	3898.4	-	-	-	-	-	-	-	-	-	-	-	-
(+74)	814. 4986	[(NO2)(NO)-PAPE+H]+	2607.5	-	-	-	-	626. 4782	39568.5	-	-	-	-	-	-	-	-	-	-	-	-	-	-	-	-	-	-	-	-	-	-	-	-	-	-	-	-	-	-	-	-	-	-	-	-	-	-	-	-
(+74)	814. 4988	[(NO2)(NO)-PAPE+H]+	2445.8	-	-	-	-	626. 4781	37112.5	-	-	-	-	454. 2938	48	436. 2816	101	-	-	-	-	-	-	-	-	-	-	-	-	-	-	-	-	-	-	-	-	-	-	-	-	-	-	-	-	-	-	-	-
(+74)	814. 4988	[(NO2)(NO)-PAPE+H]+	2002.9	-	-	-	-	626. 4781	37101.2	-	-	-	-	454. 2937	26	436. 2823	26	-	-	-	-	-	-	-	-	-	-	-	-	-	-	-	-	-	-	-	-	-	-	-	-	-	-	-	-	-	-	-	-
(+77)	817. 4977	[(NO2)2O-PAPE+H]+	2628.7	-	-	-	-	-	-	-	-	-	-	-	-	-	-	-	-	-	-	-	-	-	-	-	-	-	-	-	-	-	-	-	-	-	-	-	-	-	-	-	-	-	-	-	-	364. 2114	160.4
(+77)	817. 4972	[(NO2)2O-PAPE+H]+	2301.9	-	-	-	-	-	-	-	-	-	-	-	-	-	-	-	-	-	-	-	-	-	-	-	-	-	-	-	-	-	-	-	-	-	-	-	-	-	-	-	-	-	-	-	-	364. 2108	83.6
(+77)	817. 4974	[(NO2)2O-PAPE+H]+	2440.7	-	-	-	-	-	-	-	-	-	-	-	-	-	-	-	-	-	-	-	-	-	-	-	-	-	-	-	-	-	-	-	-	-	-	-	-	-	-	-	-	-	-	-	-	364. 2112	240.6
(+90)	830. 4932	[2NO2-PAPE+H]+	-	783. 4925	240	-	-	642. 4730	15989.6	-	-	-	-	-	-	436. 2808	29	-	-	-	-	-	-	-	-	-	-	-	-	-	-	-	-	-	-	-	-	-	-	-	-	-	-	-	-	-	-	-	-
(+90)	830. 4932	[2NO2-PAPE+H]+	-	783. 4916	326	-	-	642. 4730	17225.3	-	-	-	-	-	-	436. 2821	25.4	-	-	-	-	-	-	-	-	-	-	-	-	-	-	-	-	-	-	-	-	-	-	-	-	-	-	-	-	-	-	-	-
(+90)	830. 4956	[2NO2-PAPE+H]+	298	783. 4931	208	-	-	642. 4728	17746.9	-	-	-	-	-	-	436. 2812	31.2	-	-	-	-	-	-	-	-	-	-	-	-	-	-	-	-	-	-	-	-	-	-	-	-	-	-	-	-	-	-	-	-
(+45)	761. 5081	[NO2-PAPE+H]+	-	-	-	-	-	573. 4875	411913	-	-	-	-	454. 2924	1505.1	436. 2817	2730.5	308. 2216	167217	-	-	-	-	326. 2322	14456.4	-	-	-	-	-	-	-	-	-	-	-	-	-	-	-	-	-	-	-	-	-	-	-	-
(+45)	761. 5081	[NO2-PLPE+H]+	-	-	-	-	-	573. 4876	407143	-	-	-	-	454. 2923	1504	436. 2818	2875.6	308. 2217	162668	-	-	-	-	326. 2322	14036.9	-	-	-	-	-	-	-	-	-	-	-	-	-	-	-	-	-	-	-	-	-	-	-	-
(+45)	761. 5081	[NO2-PLPE+H]+	-	-	-	-	-	573. 4876	418860	-	-	-	-	454. 2923	1358	436. 2817	2589.9	308. 2217	165520	-	-	-	-	326. 2322	14230.6	-	-	-	-	-	-	-	-	-	-	-	-	-	-	-	-	-	-	-	-	-	-	-	-
(+ 61)	777. 5030	[(NO2)O-PLPE+H]+	-	730. 5018	2414	-	-	589. 4828	60181	-	-	-	-	454. 2941	43.8	436. 2822	138.1	-	-	-	-	324. 2167	12362	-	-	-	-	-	-	-	-	342. 2274	1987	-	-	-	-	-	-	-	-	-	-	-	-	-	-	-	-
(+ 61)	777. 5030	[(NO2)O-PLPE+H]+	-	730. 5012	2481	-	-	589. 4827	56885.1	-	-	-	-	-	-	436. 2828	120.1	-	-	-	-	324. 2166	11606.1	-	-	-	-	-	-	-	-	342. 2273	1818.8	-	-	-	-	-	-	-	-	-	-	-	-	-	-	-	-
(+ 61)	777. 5030	[(NO2)O-PLPE+H]+	-	730. 5012	2650	-	-	589. 4824	58352.8	-	-	-	-	454. 2932	40.7	-	-	-	-	-	-	324. 2167	11904.2	-	-	-	-	-	-	-	-	342. 2272	2283.9	-	-	-	-	-	-	-	-	-	-	-	-	-	-	-	-
(+74)	790. 4983	[(NO2)(NO)-PLPE+H]+	-	-	-	-	-	602. 4774	1699	-	-	-	-	-	-	436. 2823	212.4	-	-	-	-	-	-	-	-	-	-	-	-	-	-	-	-	-	-	-	-	-	-	-	-	-	-	-	-	-	-	-	-
(+74)	790. 4983	[(NO2)(NO)-PLPE+H]+	-	-	-	-	-	602. 4771	1543	-	-	-	-	454. 2928	78.4	-	-	-	-	-	-	-	-	-	-	-	-	-	-	-	-	-	-	-	-	-	-	-	-	-	-	-	-	-	-	-	-	-	-
(+74)	790. 4983	[(NO2)(NO)-PLPE+H]+	-	-	-	-	-	602. 4774	1470.8	-	-	-	-	454. 2917	43.9	436. 2814	103.3	-	-	-	-	-	-	-	-	-	-	-	-	-	-	-	-	-	-	-	-	-	-	-	-	-	-	-	-	-	-	-	-
(+77)	793. 4979	[(NO2)2O-PLPE+H]+	-	-	-	-	-	605. 4757	1554.9	-	-	-	-	454. 2921	48.4	-	-	-	-	-	-	-	-	-	-	-	-	-	-	340. 2111	353.6	-	-	-	-	-	-	-	-	-	-	-	-	-	-	-	-	-	-
(+77)	793. 4979	[(NO2)2O-PLPE+H]+	-	-	-	-	-	605. 4757	1713.8	-	-	-	-	-	-	436. 2814	77.4	-	-	-	-	-	-	-	-	-	-	-	-	340. 2111	409.7	-	-	-	-	-	-	-	-	-	-	-	-	-	-	-	-	-	-
(+77)	793. 4979	[(NO2)2O-PLPE+H]+	-	-	-	-	-	605. 4756	1327.5	-	-	-	-	-	-	436. 2809	74.4	-	-	-	-	-	-	-	-	-	-	-	-	340. 2112	288.9	-	-	-	-	-	-	-	-	-	-	-	-	-	-	-	-	-	-
(+90)	806. 4932	[2NO2-PLPE+H]+	-	-	-	-	-	618. 4728	8307.9	-	-	-	-	-	-	-	-	-	-	-	-	-	-	-	-	-	-	-	-	-	-	-	-	-	-	-	-	-	-	353. 2069	41723.7	-	-	-	-	-	-	-	-
(+90)	806. 4932	[2NO2-PLPE+H]+	-	-	-	-	-	618. 4727	7576.1	-	-	-	-	-	-	-	-	-	-	-	-	-	-	-	-	-	-	-	-	-	-	-	-	-	-	-	-	-	-	353. 2069	38444.9	-	-	-	-	-	-	-	-
(+90)	806. 4932	[2NO2-PLPE+H]+	-	-	-	-	-	618. 4728	7420.4	-	-	-	-	-	-	-	-	-	-	-	-	-	-	-	-	-	-	-	-	-	-	-	-	-	-	-	-	-	-	353. 2069	39889.6	-	-	-	-	-	-	-	-
[truncated: 12 more columns]

## Sheet: 4 µg mL_NCE20_POS
4 µg mL−1_NCE 20				NL 47		NL 230		NL 188		PI 496		PI 478		PI 454		PI 436		PI 308		PI 310		PI 324		PI 326		PI 328		PI 332		PI 340		PI 342		PI 344		PI 348		PI 350		PI 353		PI 355		PI 358		PI 360		PI 364
Modification	m/z		Intensity	m/z	Intesity	m/z	Intesity	m/z	Intesity	m/z	Intesity	m/z	Intesity	m/z	Intesity	m/z	Intesity	m/z	Intesity	m/z	Intesity	m/z	Intesity	m/z	Intesity	m/z	Intesity	m/z	Intesity	m/z	Intesity	m/z	Intesity	m/z	Intesity	m/z	Intesity	m/z	Intesity	m/z	Intesity	m/z	Intesity	m/z	Intesity	m/z	Intesity	m/z	Intesity
(+45)	805. 5684	[NO2-POPC+H]+	13125199	758. 5677	885036	575. 5021	20908.2	-	-	496. 3386	73649.9	478. 3279	62223.7	-	-	-	-	-	-	310. 2371	8962.9	-	-	-	-	328. 2474	2278.6	-	-	-	-	-	-	-	-	-	-	-	-	-	-	-	-	-	-	-	-	-	-
(+45)	805. 5682	[NO2-POPC+H]+	13283344	758. 5677	883940	575. 5021	20316.2	-	-	496. 3385	75775.2	478. 3279	63251.1	-	-	-	-	-	-	310. 2371	8714.1	-	-	-	-	328. 2474	2597.5	-	-	-	-	-	-	-	-	-	-	-	-	-	-	-	-	-	-	-	-	-	-
(+45)	805. 5706	[NO2-POPC+H]+	12745160	758. 5677	851150	575. 5021	19911.9	-	-	496. 3385	72002.1	478. 3279	60133.4	-	-	-	-	-	-	310. 2371	8521.2	-	-	-	-	328. 2475	2367.5	-	-	-	-	-	-	-	-	-	-	-	-	-	-	-	-	-	-	-	-	-	-
(+ 61)	821. 5644	[(NO2)O-POPC+H]+	5.11637e+06	774. 5640	18970.5	591. 4956	58.4	-	-	496. 3394	30161.1	478. 3288	23879.9	-	-	-	-	-	-	-	-	-	-	326. 2323	308.7	-	-	-	-	-	-	-	-	344. 2431	618.2	-	-	-	-	-	-	-	-	-	-	-	-	-	-
(+ 61)	821. 5647	[(NO2)O-POPC+H]+	4423747	774. 5643	17064.4	591. 4969	52.1	-	-	496. 3394	25797.9	478. 3288	22617.2	-	-	-	-	-	-	-	-	-	-	326. 2324	254.6	-	-	-	-	-	-	-	-	344. 2433	577.6	-	-	-	-	-	-	-	-	-	-	-	-	-	-
(+ 61)	821. 5644	[(NO2)O-POPC+H]+	6231975	774. 5640	24089.7	591. 4969	48.1	-	-	496. 3393	37303.9	478. 3287	38295.3	-	-	-	-	-	-	-	-	-	-	326. 2323	483.5	-	-	-	-	-	-	-	-	344. 2430	367	-	-	-	-	-	-	-	-	-	-	-	-	-	-
(+74)	834. 5581	[(NO2)(NO)-POPC+H]+	779921	787. 5593	36547.8	604. 4932	3646.5	-	-	496. 3399	13725.9	478. 3293	25468.6	-	-	-	-	-	-	-	-	-	-	-	-	-	-	-	-	-	-	-	-	-	-	-	-	-	-	-	-	-	-	-	-	-	-	-	-
(+74)	834. 5578	[(NO2)(NO)-POPC+H]+	765372	787. 5590	35253.1	604. 4940	4018.1	-	-	496. 3397	13436.6	478. 3291	26846.8	-	-	-	-	-	-	-	-	-	-	-	-	-	-	-	-	-	-	-	-	-	-	-	-	-	-	-	-	-	-	-	-	-	-	-	-
(+74)	834. 5578	[(NO2)(NO)-POPC+H]+	752054	787. 5591	34433.6	604. 4941	3596.6	-	-	496. 3397	13392	478. 3291	25387.4	-	-	-	-	-	-	-	-	-	-	-	-	-	-	-	-	-	-	-	-	-	-	-	-	-	-	-	-	-	-	-	-	-	-	-	-
(+77)	837. 5597	[(NO2)2O-POPC+H]+	1.1711e+06	790. 5586	16620.9	-	-	-	-	496. 3395	26531.5	478. 3289	67685.8	-	-	-	-	-	-	-	-	-	-	-	-	-	-	-	-	-	-	-	-	-	-	-	-	-	-	-	-	-	-	-	-	-	-	-	-
(+77)	837. 5596	[(NO2)2O-POPC+H]+	1.24459e+06	790. 5586	17006.1	-	-	-	-	496. 3394	27348.3	478. 3288	70921.3	-	-	-	-	-	-	-	-	-	-	-	-	-	-	-	-	-	-	-	-	-	-	-	-	-	-	-	-	-	-	-	-	-	-	-	-
(+77)	837. 5596	[(NO2)2O-POPC+H]+	1191923	790. 5586	16919	-	-	-	-	496. 3395	26240.8	478. 3288	68909.8	-	-	-	-	-	-	-	-	-	-	-	-	-	-	-	-	-	-	-	-	-	-	-	-	-	-	-	-	-	-	-	-	-	-	-	-
(+90)	850. 5544	[2NO2-POPC+H]+	5.57873e+06	803. 5537	1.12462e+06	620. 3918	25027.5	-	-	496. 3391	44048.8	478. 3286	44646.3	-	-	-	-	-	-	-	-	-	-	-	-	-	-	-	-	-	-	-	-	-	-	-	-	-	-	-	-	355. 2224	90.8	-	-	-	-	-	-
(+90)	850. 5546	[2NO2-POPC+H]+	5.35828e+06	803. 5537	1.07055e+06	620. 3919	23096.8	-	-	496. 3392	41844.3	478. 3287	43152.2	-	-	-	-	-	-	-	-	-	-	-	-	-	-	-	-	-	-	-	-	-	-	-	-	-	-	-	-	-	-	-	-	-	-	-	-
(+90)	850. 5545	[2NO2-POPC+H]+	5.60189e+06	803. 5537	1.12504e+06	620. 3918	24814.4	-	-	496. 3392	43567.2	478. 3286	45737.2	-	-	-	-	-	-	-	-	-	-	-	-	-	-	-	-	-	-	-	-	-	-	-	-	-	-	-	-	355. 2232	159.7	-	-	-	-	-	-
(+45)	827. 5520	[NO2-PAPC+H]+	153962	780. 5517	660.5	597. 4857	32.9	-	-	496. 3396	17712	478. 3293	59606.1	-	-	-	-	-	-	-	-	-	-	-	-	-	-	332. 2216	378.1	-	-	-	-	-	-	-	-	350. 2329	31.8	-	-	-	-	-	-	-	-	-	-
(+45)	827. 5517	[NO2-PAPC+H]+	147596	780. 5508	632.4	-	-	-	-	496. 3392	18132.6	478. 3291	58491.2	-	-	-	-	-	-	-	-	-	-	-	-	-	-	332. 2216	405	-	-	-	-	-	-	-	-	350. 2326	35.7	-	-	-	-	-	-	-	-	-	-
(+45)	827. 5522	[NO2-PAPC+H]+	158069	780. 5505	704	-	-	-	-	496. 3394	18485.3	478. 3290	60518.9	-	-	-	-	-	-	-	-	-	-	-	-	-	-	332. 2212	428.5	-	-	-	-	-	-	-	-	-	-	-	-	-	-	-	-	-	-	-	-
(+ 61)	843. 5489	[(NO2)O-PAPC+H]+	387815	796. 5472	16384	-	-	-	-	496. 3394	18380.8	478. 3288	16259.9	-	-	-	-	-	-	-	-	-	-	-	-	-	-	-	-	-	-	-	-	-	-	348. 2169	126.9	-	-	-	-	-	-	-	-	-	-	-	-
(+ 61)	843. 5490	[(NO2)O-PAPC+H]+	402384	796. 5470	16718.1	-	-	-	-	496. 3395	18838	478. 3289	16516.1	-	-	-	-	-	-	-	-	-	-	-	-	-	-	-	-	-	-	-	-	-	-	348. 2171	40.6	-	-	-	-	-	-	-	-	-	-	-	-
(+ 61)	843. 5491	[(NO2)O-PAPC+H]+	401608	796. 5470	16784.3	-	-	-	-	496. 3395	18779.2	478. 3289	15678.9	-	-	-	-	-	-	-	-	-	-	-	-	-	-	-	-	-	-	-	-	-	-	348. 2169	124.3	-	-	-	-	-	-	-	-	-	-	-	-
(+74)	856. 5449	[(NO2)(NO)-PAPC+H]+	177805	809. 5429	6593.7	626. 4757	1225.7	-	-	496. 3393	5570.5	478. 3288	4975.6	-	-	-	-	-	-	-	-	-	-	-	-	-	-	-	-	-	-	-	-	-	-	-	-	-	-	-	-	-	-	-	-	-	-	-	-
(+74)	856. 5438	[(NO2)(NO)-PAPC+H]+	228410	809. 5412	7197.7	626. 4742	1222	-	-	496. 3386	7376.3	478. 3281	5890	-	-	-	-	-	-	-	-	-	-	-	-	-	-	-	-	-	-	-	-	-	-	-	-	-	-	-	-	-	-	-	-	-	-	-	-
(+74)	856. 5438	[(NO2)(NO)-PAPC+H]+	293407	809. 5420	10189.3	626. 4758	1465.8	-	-	496. 3385	8729.8	478. 3280	7167.6	-	-	-	-	-	-	-	-	-	-	-	-	-	-	-	-	-	-	-	-	-	-	-	-	-	-	-	-	-	-	-	-	-	-	-	-
(+77)	859. 5449	[(NO2)2O-PAPC+H]+	-	-	-	629. 4967	2244.1	-	-	496. 3394	43717.9	478. 3287	16463.8	-	-	-	-	-	-	-	-	-	-	-	-	-	-	-	-	-	-	-	-	-	-	-	-	-	-	-	-	-	-	-	-	-	-	-	-
(+77)	859. 5449	[(NO2)2O-PAPC+H]+	-	-	-	629. 4966	2227.5	-	-	496. 3393	45180.8	478. 3288	16726.1	-	-	-	-	-	-	-	-	-	-	-	-	-	-	-	-	-	-	-	-	-	-	-	-	-	-	-	-	-	-	-	-	-	-	364. 2106	36.9
(+77)	859. 5449	[(NO2)2O-PAPC+H]+	-	-	-	629. 4967	1961.1	-	-	496. 3394	44019.7	478. 3288	17373.4	-	-	-	-	-	-	-	-	-	-	-	-	-	-	-	-	-	-	-	-	-	-	-	-	-	-	-	-	-	-	-	-	-	-	364. 2116	48.6
(+90)	872. 5377	[2NO2-PAPC+H]+	2.17829e+06	825. 5374	60482.6	642. 4725	2235.8	-	-	496. 3393	61623.2	478. 3287	51073.6	-	-	-	-	-	-	-	-	-	-	-	-	-	-	-	-	-	-	-	-	-	-	-	-	-	-	-	-	-	-	-	-	-	-	-	-
(+90)	872. 5378	[2NO2-PAPC+H]+	2.16399e+06	825. 5374	59864.5	642. 4728	2225.4	-	-	496. 3394	60326.2	478. 3287	51815.8	-	-	-	-	-	-	-	-	-	-	-	-	-	-	-	-	-	-	-	-	-	-	-	-	-	-	-	-	-	-	-	-	-	-	-	-
(+90)	872. 5377	[2NO2-PAPC+H]+	2.12151e+06	825. 5374	59567.3	642. 4724	2274.7	-	-	496. 3393	60442.4	478. 3287	53614.5	-	-	-	-	-	-	-	-	-	-	-	-	-	-	-	-	-	-	-	-	-	-	-	-	-	-	-	-	-	-	-	-	-	-	-	-
(+45)	803. 5554	[NO2-PLPC+H]+	2462226	756. 5531	9120.3	-	-	-	-	496. 3405	36817	478. 3298	21834.3	-	-	-	-	308. 2224	13257	-	-	-	-	326. 2329	2515.9	-	-	-	-	-	-	-	-	-	-	-	-	-	-	-	-	-	-	-	-	-	-	-	-
(+45)	803. 5551	[NO2-PLPC+H]+	2.48664e+06	756. 5531	9301.7	-	-	-	-	496. 3404	36633.7	478. 3298	21628.4	-	-	-	-	308. 2223	13640.1	-	-	-	-	326. 2328	2399.8	-	-	-	-	-	-	-	-	-	-	-	-	-	-	-	-	-	-	-	-	-	-	-	-
(+45)	803. 5551	[NO2-PLPC+H]+	2462226	756. 5531	9120.3	-	-	-	-	496. 3405	36817	478. 3298	21834.3	-	-	-	-	308. 2224	13257	-	-	-	-	326. 2329	2515.9	-	-	-	-	-	-	-	-	-	-	-	-	-	-	-	-	-	-	-	-	-	-	-	-
(+ 61)	819. 5500	[(NO2)O-PLPC+H]+	7760427	772. 5491	174983	589. 4837	4097.6	-	-	496. 3403	58727.6	478. 3296	25516.3	-	-	-	-	-	-	-	-	324. 2172	139.6	-	-	-	-	-	-	-	-	-	-	-	-	-	-	-	-	-	-	-	-	-	-	-	-	-	-
(+ 61)	819. 5499	[(NO2)O-PLPC+H]+	7.50369e+06	772. 5491	168360	589. 4842	3902.7	-	-	496. 3403	56698.9	478. 3296	25066	-	-	-	-	-	-	-	-	324. 2173	120.7	-	-	-	-	-	-	-	-	-	-	-	-	-	-	-	-	-	-	-	-	-	-	-	-	-	-
(+ 61)	819. 5499	[(NO2)O-PLPC+H]+	7176632	772. 5491	160747	589. 4837	3311.2	-	-	496. 3403	54918.9	478. 3296	25202.6	-	-	-	-	-	-	-	-	324. 2170	259.2	-	-	-	-	-	-	-	-	-	-	-	-	-	-	-	-	-	-	-	-	-	-	-	-	-	-
(+74)	832. 5450	[(NO2)(NO)-PLPC+H]+	1.70147e+06	785. 5450	54699.4	602. 4787	2438.6	-	-	496. 3408	14118	478. 3301	13259.4	-	-	-	-	-	-	-	-	-	-	-	-	-	-	-	-	-	-	-	-	-	-	-	-	-	-	-	-	-	-	-	-	-	-	-	-
(+74)	832. 5449	[(NO2)(NO)-PLPC+H]+	1.63614e+06	785. 5450	52462.1	602. 4785	2311.9	-	-	496. 3408	12853.3	478. 3301	12817.8	-	-	-	-	-	-	-	-	-	-	-	-	-	-	-	-	-	-	-	-	-	-	-	-	-	-	-	-	-	-	-	-	-	-	-	-
(+74)	832. 5449	[(NO2)(NO)-PLPC+H]+	1.5833e+06	785. 5450	50050.2	602. 4790	2084.7	-	-	496. 3407	12154.2	478. 3300	13085.8	-	-	-	-	-	-	-	-	-	-	-	-	-	-	-	-	-	-	-	-	-	-	-	-	-	-	-	-	-	-	-	-	-	-	-	-
(+77)	835. 5449	[(NO2)2O-PLPC+H]+	-	-	-	605. 4985	6484.5	-	-	496. 3408	7331.6	478. 3302	10794.7	-	-	-	-	-	-	-	-	-	-	-	-	-	-	-	-	-	-	-	-	-	-	-	-	-	-	-	-	-	-	-	-	-	-	-	-
(+77)	835. 5449	[(NO2)2O-PLPC+H]+	-	-	-	605. 4984	6276.1	-	-	496. 3408	6830.5	478. 3301	10614.3	-	-	-	-	-	-	-	-	-	-	-	-	-	-	-	-	-	-	-	-	-	-	-	-	-	-	-	-	-	-	-	-	-	-	-	-
(+77)	835. 5449	[(NO2)2O-PLPC+H]+	-	-	-	605. 4986	6715.1	-	-	496. 3408	6785.3	478. 3301	11220.3	-	-	-	-	-	-	-	-	-	-	-	-	-	-	-	-	-	-	-	-	-	-	-	-	-	-	-	-	-	-	-	-	-	-	-	-
(+90)	848. 5412	[2NO2-PLPC+H]+	2357272	801. 5399	96540.1	618. 4731	1433.7	-	-	496. 3408	24028.6	478. 3301	17083.9	-	-	-	-	-	-	-	-	-	-	-	-	-	-	-	-	-	-	-	-	-	-	-	-	-	-	353. 2075	1071.2	-	-	-	-	-	-	-	-
(+90)	848. 5411	[2NO2-PLPC+H]+	2.31779e+06	801. 5398	95313.8	618. 4733	1286	-	-	496. 3407	22964.6	478. 3301	17356.5	-	-	-	-	-	-	-	-	-	-	-	-	-	-	-	-	-	-	-	-	-	-	-	-	-	-	353. 2076	1310.6	-	-	-	-	-	-	-	-
(+90)	848. 5410	[2NO2-PLPC+H]+	2.40441e+06	801. 5398	99298.6	618. 4733	1217.1	-	-	496. 3406	25009	478. 3301	18418.6	-	-	-	-	-	-	-	-	-	-	-	-	-	-	-	-	-	-	-	-	-	-	-	-	-	-	353. 2076	1344.3	-	-	-	-	-	-	-	-
(+45)	763. 5227	[NO2-POPE+H]+	345609	716. 5039	11456.5	-	-	575. 5035	76069.4	-	-	-	-	454. 2926	11434.5	436. 2820	9610.8	-	-	310. 2375	265695	-	-	-	-	328. 2480	117121	-	-	-	-	-	-	-	-	-	-	-	-	-	-	-	-	-	-	-	-	-	-
(+45)	763. 5228	[NO2-POPE+H]+	344973	716. 5041	11318.2	-	-	575. 5036	74975.1	-	-	-	-	454. 2927	11440	436. 2821	9424.2	-	-	310. 2375	262354	-	-	-	-	328. 2480	115845	-	-	-	-	-	-	-	-	-	-	-	-	-	-	-	-	-	-	-	-	-	-
(+45)	763. 5227	[NO2-POPE+H]+	349476	716. 5039	11749.1	-	-	575. 5035	75932.6	-	-	-	-	454. 2926	11774.8	436. 2821	8977.8	-	-	310. 2375	267383	-	-	-	-	328. 2480	118917	-	-	-	-	-	-	-	-	-	-	-	-	-	-	-	-	-	-	-	-	-	-
(+ 61)	779. 5177	[(NO2)O-POPE+H]+	465759	732. 5154	856.3	-	-	591. 4988	14139.9	-	-	-	-	454. 2927	18251.3	436. 2821	11918.7	-	-	-	-	-	-	326. 2324	23651	-	-	-	-	-	-	-	-	344. 2431	14671.8	-	-	-	-	-	-	-	-	-	-	-	-	-	-
(+ 61)	779. 5177	[(NO2)O-POPE+H]+	397918	732. 5154	760.6	-	-	591. 4988	12505.6	-	-	-	-	454. 2927	15104.2	436. 2821	10251.2	-	-	-	-	-	-	326. 2323	19711.5	-	-	-	-	-	-	-	-	344. 2431	12772.2	-	-	-	-	-	-	-	-	-	-	-	-	-	-
(+ 61)	779. 5178	[(NO2)O-POPE+H]+	300251	732. 5155	541.8	-	-	591. 4985	9569.2	-	-	-	-	454. 2928	11735.2	436. 2822	8091.6	-	-	-	-	-	-	326. 2324	15504	-	-	-	-	-	-	-	-	344. 2431	10189.8	-	-	-	-	-	-	-	-	-	-	-	-	-	-
(+74)	792. 5109	[(NO2)(NO)-POPE+H]+	34445.2	745. 5117	2968.9	-	-	604. 4938	11126.5	-	-	-	-	454. 2926	13027.2	436. 2822	8651	-	-	-	-	-	-	-	-	-	-	-	-	-	-	-	-	-	-	-	-	-	-	-	-	-	-	-	-	-	-	-	-
(+74)	792. 5139	[(NO2)(NO)-POPE+H]+	34483.4	745. 5120	2808.6	-	-	604. 4937	10979.3	-	-	-	-	454. 2927	12969	436. 2822	9271.2	-	-	-	-	-	-	-	-	-	-	-	-	-	-	-	-	-	-	-	-	-	-	-	-	-	-	-	-	-	-	-	-
(+74)	792. 5111	[(NO2)(NO)-POPE+H]+	33195	745. 5122	2893.6	-	-	604. 4938	10608	-	-	-	-	454. 2927	12383.7	436. 2823	9009.6	-	-	-	-	-	-	-	-	-	-	-	-	-	-	-	-	-	-	-	-	-	-	-	-	-	-	-	-	-	-	-	-
(+77)	795. 5136	[(NO2)2O-POPE+H]+	-	748. 5124	612	-	-	607. 4941	6457.5	-	-	-	-	454. 2925	16731.1	436. 2822	11842.7	-	-	-	-	-	-	-	-	-	-	-	-	-	-	342. 2273	2379.8	-	-	-	-	-	-	-	-	-	-	-	-	360. 2378	166.8	-	-
(+77)	795. 5136	[(NO2)2O-POPE+H]+	-	748. 5125	360	-	-	607. 4941	5780.9	-	-	-	-	454. 2926	16479.5	436. 2823	11760.8	-	-	-	-	-	-	-	-	-	-	-	-	-	-	342. 2274	2326.1	-	-	-	-	-	-	-	-	-	-	-	-	360. 2380	101.2	-	-
(+77)	795. 5136	[(NO2)2O-POPE+H]+	-	748. 5122	253	-	-	607. 4941	6283.8	-	-	-	-	454. 2926	15714.9	436. 2822	11581.3	-	-	-	-	-	-	-	-	-	-	-	-	-	-	342. 2273	2578.8	-	-	-	-	-	-	-	-	-	-	-	-	360. 2377	39.1	-	-
(+90)	808. 5077	[2NO2-POPE+H]+	201082	761. 5069	56169.5	-	-	620. 4885	268624	-	-	-	-	454. 2925	13990	436. 2822	10435.2	-	-	-	-	-	-	-	-	-	-	-	-	-	-	-	-	-	-	-	-	-	-	-	-	355. 2226	261563	-	-	-	-	-	-
(+90)	808. 5076	[2NO2-POPE+H]+	270856	761. 5067	74961.8	-	-	620. 4885	365720	-	-	-	-	454. 2925	18065.5	436. 2821	13140.3	-	-	-	-	-	-	-	-	-	-	-	-	-	-	-	-	-	-	-	-	-	-	-	-	355. 2225	361539	-	-	-	-	-	-
(+90)	808. 5076	[2NO2-POPE+H]+	274192	761. 5068	74801.5	-	-	620. 4885	364906	-	-	-	-	454. 2924	18536.6	436. 2821	13827.4	-	-	-	-	-	-	-	-	-	-	-	-	-	-	-	-	-	-	-	-	-	-	-	-	355. 2225	360167	-	-	-	-	-	-
(+45)	785. 5083	[NO2-PAPE+H]+	51986.4	-	-	-	-	597. 4882	412.9	-	-	-	-	454. 2925	20183.6	436. 2819	14968.5	-	-	-	-	-	-	-	-	-	-	332. 2216	2162.4	-	-	-	-	-	-	-	-	350. 2322	580.5	-	-	-	-	-	-	-	-	-	-
(+45)	785. 5083	[NO2-PAPE+H]+	49721.8	-	-	-	-	597. 4874	358.1	-	-	-	-	454. 2924	19158.2	436. 2818	13813.9	-	-	-	-	-	-	-	-	-	-	332. 2215	1991.3	-	-	-	-	-	-	-	-	350. 2321	369.2	-	-	-	-	-	-	-	-	-	-
(+45)	785. 5081	[NO2-PAPE+H]+	50911.8	-	-	-	-	597. 4871	408.7	-	-	-	-	454. 2923	18956.8	436. 2817	13113	-	-	-	-	-	-	-	-	-	-	332. 2215	1991.9	-	-	-	-	-	-	-	-	350. 2321	380.5	-	-	-	-	-	-	-	-	-	-
(+ 61)	801. 5010	[(NO2)O-PAPE+H]+	38954.8	754. 5013	1673.4	-	-	613. 4827	10055.5	-	-	-	-	454. 2926	3394.9	436. 2820	2774.6	-	-	-	-	-	-	-	-	-	-	-	-	-	-	-	-	-	-	348. 2164	2821.6	-	-	-	-	-	-	-	-	-	-	-	-
(+ 61)	801. 5010	[(NO2)O-PAPE+H]+	39517.3	754. 5001	1639.2	-	-	613. 4827	9599.7	-	-	-	-	454. 2924	3469.9	436. 2821	2636.1	-	-	-	-	-	-	-	-	-	-	-	-	-	-	-	-	-	-	348. 2165	2569.3	-	-	-	-	-	-	-	-	-	-	-	-
(+ 61)	801. 5009	[(NO2)O-PAPE+H]+	40064.8	754. 5006	1790.7	-	-	613. 4826	9972.8	-	-	-	-	454. 2925	3477	436. 2820	2721.2	-	-	-	-	-	-	-	-	-	-	-	-	-	-	-	-	-	-	348. 2165	2898.4	-	-	-	-	-	-	-	-	-	-	-	-
(+74)	814. 4977	[(NO2)(NO)-PAPE+H]+	740802	767. 4973	17962.4	-	-	626. 4778	40270.8	-	-	-	-	454. 2927	9805.3	436. 2821	8820.9	-	-	-	-	-	-	-	-	-	-	-	-	-	-	-	-	-	-	-	-	-	-	-	-	-	-	-	-	-	-	-	-
(+74)	814. 4977	[(NO2)(NO)-PAPE+H]+	753486	767. 4973	18058.1	-	-	626. 4779	41792	-	-	-	-	454. 2927	10161.9	436. 2821	9149.8	-	-	-	-	-	-	-	-	-	-	-	-	-	-	-	-	-	-	-	-	-	-	-	-	-	-	-	-	-	-	-	-
(+74)	814. 4979	[(NO2)(NO)-PAPE+H]+	783356	767. 4972	17969.8	-	-	626. 4780	42674	-	-	-	-	454. 2927	10593.3	436. 2820	9333.6	-	-	-	-	-	-	-	-	-	-	-	-	-	-	-	-	-	-	-	-	-	-	-	-	-	-	-	-	-	-	-	-
(+77)	817. 4970	[(NO2)2O-PAPE+H]+	114761	770. 4964	5487.6	-	-	629. 4765	1996.4	-	-	-	-	454. 2919	2205.6	436. 2817	2666.6	-	-	-	-	-	-	-	-	-	-	-	-	-	-	-	-	-	-	-	-	-	-	-	-	-	-	-	-	-	-	364. 2110	1773
(+77)	817. 4971	[(NO2)2O-PAPE+H]+	113730	770. 4963	5767	-	-	629. 4764	1726.4	-	-	-	-	454. 2921	2472.9	436. 2815	2416.2	-	-	-	-	-	-	-	-	-	-	-	-	-	-	-	-	-	-	-	-	-	-	-	-	-	-	-	-	-	-	364. 2110	1688.7
(+77)	817. 4979	[(NO2)2O-PAPE+H]+	123173. 3	770. 4967	5620.3	-	-	629. 4766	1800.2	-	-	-	-	454. 2920	2294.5	436. 2815	2414.5	-	-	-	-	-	-	-	-	-	-	-	-	-	-	-	-	-	-	-	-	-	-	-	-	-	-	-	-	-	-	364. 2110	1698.1
(+90)	830. 4929	[2NO2-PAPE+H]+	147830	783. 4913	9647	-	-	642. 4725	22520.3	-	-	-	-	454. 2925	13559.1	436. 2820	9485.9	-	-	-	-	-	-	-	-	-	-	-	-	-	-	-	-	-	-	-	-	-	-	-	-	-	-	-	-	-	-	-	-
(+90)	830. 4927	[2NO2-PAPE+H]+	160717	783. 4917	10617	-	-	642. 4722	22668.7	-	-	-	-	454. 2923	13736.7	436. 2818	9399	-	-	-	-	-	-	-	-	-	-	-	-	-	-	-	-	-	-	-	-	-	-	-	-	-	-	-	-	-	-	-	-
(+90)	830. 4928	[2NO2-PAPE+H]+	152844	783. 4918	10054.5	-	-	642. 4721	21629	-	-	-	-	454. 2923	12563.8	436. 2818	8650.1	-	-	-	-	-	-	-	-	-	-	-	-	-	-	-	-	-	-	-	-	-	-	-	-	-	-	-	-	-	-	-	-
(+45)	761. 5053	[NO2-PAPE+H]+	513784	714. 5041	47361.9	-	-	573. 4858	2.27737e+06	-	-	-	-	454. 2909	65012.7	436. 2805	40099.7	308. 2207	135157	-	-	-	-	326. 2312	20960.6	-	-	-	-	-	-	-	-	-	-	-	-	-	-	-	-	-	-	-	-	-	-	-	-
(+45)	761. 5053	[NO2-PLPE+H]+	514758	714. 5042	46952.6	-	-	573. 4858	2270705	-	-	-	-	454. 2909	65490.3	436. 2805	40771.5	308. 2207	134225	-	-	-	-	326. 2312	21232.9	-	-	-	-	-	-	-	-	-	-	-	-	-	-	-	-	-	-	-	-	-	-	-	-
(+45)	761. 5052	[NO2-PLPE+H]+	545588	714. 5041	50212.5	-	-	573. 4857	2.43599e+06	-	-	-	-	454. 2908	70188.7	436. 2804	42279.4	308. 2207	143008	-	-	-	-	326. 2312	23190.1	-	-	-	-	-	-	-	-	-	-	-	-	-	-	-	-	-	-	-	-	-	-	-	-
(+ 61)	777. 4993	[(NO2)O-PLPE+H]+	135167	730. 4998	39394.6	-	-	589. 4814	230904	-	-	-	-	454. 2915	11708	436. 2810	7532.7	-	-	-	-	324. 2160	8351.9	-	-	-	-	-	-	-	-	342. 2265	2721.6	-	-	-	-	-	-	-	-	-	-	-	-	-	-	-	-
(+ 61)	777. 4995	[(NO2)O-PLPE+H]+	130629	730. 4998	38554.1	-	-	589. 4815	225642	-	-	-	-	454, 2917	11944.1	436. 2811	7412.5	-	-	-	-	324. 2161	8489	-	-	-	-	-	-	-	-	342. 2267	2733.6	-	-	-	-	-	-	-	-	-	-	-	-	-	-	-	-
(+ 61)	777. 4995	[(NO2)O-PLPE+H]+	129587	730. 4999	37516.1	-	-	589. 4816	216753	-	-	-	-	454. 2918	11368.1	436. 2811	7325.2	-	-	-	-	324. 2162	8450.7	-	-	-	-	-	-	-	-	342. 2269	2303.8	-	-	-	-	-	-	-	-	-	-	-	-	-	-	-	-
(+74)	790. 4990	[(NO2)(NO)-PLPE+H]+	21039	-	-	-	-	602. 4747	2202.8	-	-	-	-	454. 2916	2798.7	436. 2813	1847.9	-	-	-	-	-	-	-	-	-	-	-	-	-	-	-	-	-	-	-	-	-	-	-	-	-	-	-	-	-	-	-	-
(+74)	790. 4990	[(NO2)(NO)-PLPE+H]+	20465	-	-	-	-	602. 4746	2285.8	-	-	-	-	454. 2915	2344.6	436. 2812	1511.6	-	-	-	-	-	-	-	-	-	-	-	-	-	-	-	-	-	-	-	-	-	-	-	-	-	-	-	-	-	-	-	-
(+74)	790. 4989	[(NO2)(NO)-PLPE+H]+	20821	-	-	-	-	602. 4749	2384.2	-	-	-	-	454. 2916	2390.2	436. 2815	1960.6	-	-	-	-	-	-	-	-	-	-	-	-	-	-	-	-	-	-	-	-	-	-	-	-	-	-	-	-	-	-	-	-
(+77)	793. 4971	[(NO2)2O-PLPE+H]+	9634.6	746. 4910	266	-	-	605. 4965	1415.2	-	-	-	-	454. 2917	5982.7	436. 2810	4466.7	-	-	-	-	-	-	-	-	-	-	-	-	340. 2109	738.8	-	-	-	-	-	-	-	-	-	-	-	-	-	-	-	-	-	-
(+77)	793. 4963	[(NO2)2O-PLPE+H]+	7526.9	746. 4901	231.4	-	-	605. 4762	8605.3	-	-	-	-	454. 2918	5654.6	436. 2811	4054.6	-	-	-	-	-	-	-	-	-	-	-	-	340. 2110	512.2	-	-	-	-	-	-	-	-	-	-	-	-	-	-	-	-	-	-
(+77)	793. 4974	[(NO2)2O-PLPE+H]+	8413.8	746. 4925	325.6	-	-	605. 4762	8788	-	-	-	-	454. 2916	6171.2	436. 2810	3883.4	-	-	-	-	-	-	-	-	-	-	-	-	340. 2111	285.2	-	-	-	-	-	-	-	-	-	-	-	-	-	-	-	-	-	-
(+90)	806. 4910	[2NO2-PLPE+H]+	75281	759. 4929	4147	-	-	618. 4717	32668.2	-	-	-	-	454. 2917	5876.5	436. 2811	4380.7	-	-	-	-	-	-	-	-	-	-	-	-	-	-	-	-	-	-	-	-	-	-	353. 2061	25054.8	-	-	-	-	-	-	-	-
(+90)	806. 4909	[2NO2-PLPE+H]+	82493.2	759. 4929	4553.9	-	-	618. 4717	34764.9	-	-	-	-	454. 2917	6370.2	436. 2810	4841.7	-	-	-	-	-	-	-	-	-	-	-	-	-	-	-	-	-	-	-	-	-	-	353. 2061	27234.3	-	-	-	-	-	-	-	-
(+90)	806. 4910	[2NO2-PLPE+H]+	84147.3	759. 4937	4636.5	-	-	618. 4717	36237.1	-	-	-	-	454. 2918	6466.6	436. 2813	4759.8	-	-	-	-	-	-	-	-	-	-	-	-	-	-	-	-	-	-	-	-	-	-	353. 2061	28881.7	-	-	-	-	-	-	-	-
[truncated: 12 more columns]

## Sheet: 4 µg mL_NCE25_POS
4 µg mL−1_CE 25				NL 47		NL 230		NL 188		PI 496		PI 478		PI 454		PI 436		PI 308		PI 310		PI 324		PI 326		PI 328		PI 332		PI 340		PI 342		PI 344		PI 348		PI 350		PI 353		PI 355		PI 358		PI 360		PI 364
Modification	m/z		Intensity	m/z	Intesity	m/z	Intesity	m/z	Intesity	m/z	Intesity	m/z	Intesity	m/z	Intesity	m/z	Intesity	m/z	Intesity	m/z	Intesity	m/z	Intesity	m/z	Intesity	m/z	Intesity	m/z	Intesity	m/z	Intesity	m/z	Intesity	m/z	Intesity	m/z	Intesity	m/z	Intesity	m/z	Intesity	m/z	Intesity	m/z	Intesity	m/z	Intesity	m/z	Intesity
(+45)	805. 5682	[NO2-POPC+H]+	3.54668e+06	758. 5677	223091	575. 5024	43243.7	-	-	496. 3386	97770.3	478. 3281	84550.2	-	-	-	-	-	-	310. 2370	26078.8	-	-	-	-	328. 2475	6846.5	-	-	-	-	-	-	-	-	-	-	-	-	-	-	-	-	-	-	-	-	-	-
(+45)	805. 5682	[NO2-POPC+H]+	3.61801e+06	758. 5676	220013	575. 5024	41464.1	-	-	496. 3387	99298.2	478. 3281	85770.3	-	-	-	-	-	-	310. 2370	26091.3	-	-	-	-	328. 2475	6876.6	-	-	-	-	-	-	-	-	-	-	-	-	-	-	-	-	-	-	-	-	-	-
(+45)	805. 5682	[NO2-POPC+H]+	3.72056e+06	758. 5677	231910	575. 5023	43902.8	-	-	496. 3386	102936	478. 3280	86877.6	-	-	-	-	-	-	310. 2370	28615.2	-	-	-	-	328. 2474	6413.3	-	-	-	-	-	-	-	-	-	-	-	-	-	-	-	-	-	-	-	-	-	-
(+ 61)	821. 5639	[(NO2)O-POPC+H]+	1.23792e+06	774. 5633	15671.7	591. 4972	411.2	-	-	496. 3393	58141.7	478. 3287	61942.3	-	-	-	-	-	-	-	-	-	-	326. 2321	4219.1	-	-	-	-	-	-	-	-	344. 2430	4752.2	-	-	-	-	-	-	-	-	-	-	-	-	-	-
(+ 61)	821. 5638	[(NO2)O-POPC+H]+	1.3236e+06	774. 5633	16931.9	591. 4967	260.1	-	-	496. 3392	62795.7	478. 3287	66437.1	-	-	-	-	-	-	-	-	-	-	326. 2323	4873.8	-	-	-	-	-	-	-	-	344. 2431	4605.2	-	-	-	-	-	-	-	-	-	-	-	-	-	-
(+ 61)	821. 5638	[(NO2)O-POPC+H]+	1.27874e+06	774. 5634	16741.7	591. 4970	508.8	-	-	496. 3392	59893.5	478. 3286	61880.1	-	-	-	-	-	-	-	-	-	-	326. 2323	4696	-	-	-	-	-	-	-	-	344. 2431	4250.5	-	-	-	-	-	-	-	-	-	-	-	-	-	-
(+74)	834. 5584	[(NO2)(NO)-POPC+H]+	139430	787. 5589	7338.6	604. 4938	5218.8	-	-	496. 3397	12878.1	478. 3291	30506.1	-	-	-	-	-	-	-	-	-	-	-	-	-	-	-	-	-	-	-	-	-	-	-	-	-	-	-	-	-	-	-	-	-	-	-	-
(+74)	834. 5585	[(NO2)(NO)-POPC+H]+	145545	787. 5591	7364.2	604. 4937	5487.4	-	-	496. 3397	13074.5	478. 3291	31092.7	-	-	-	-	-	-	-	-	-	-	-	-	-	-	-	-	-	-	-	-	-	-	-	-	-	-	-	-	-	-	-	-	-	-	-	-
(+74)	834. 5586	[(NO2)(NO)-POPC+H]+	144484	787. 5591	7696.1	604. 4939	5352.2	-	-	496. 3397	13169.1	478. 3291	32771.2	-	-	-	-	-	-	-	-	-	-	-	-	-	-	-	-	-	-	-	-	-	-	-	-	-	-	-	-	-	-	-	-	-	-	-	-
(+77)	837. 5592	[(NO2)2O-POPC+H]+	164416	790. 5584	6897	-	-	-	-	496. 3393	32234	478. 3287	64483.7	-	-	-	-	-	-	-	-	-	-	-	-	-	-	-	-	-	-	-	-	-	-	-	-	-	-	-	-	-	-	-	-	-	-	-	-
(+77)	837. 5593	[(NO2)2O-POPC+H]+	163207	790. 5586	6834.8	-	-	-	-	496. 3394	31315.1	478. 3288	65848.5	-	-	-	-	-	-	-	-	-	-	-	-	-	-	-	-	-	-	-	-	-	-	-	-	-	-	-	-	-	-	-	-	-	-	-	-
(+77)	837. 5593	[(NO2)2O-POPC+H]+	160002	790. 5585	7248.5	-	-	-	-	496. 3394	30699.7	478. 3288	63914.6	-	-	-	-	-	-	-	-	-	-	-	-	-	-	-	-	-	-	-	-	-	-	-	-	-	-	-	-	-	-	-	-	-	-	-	-
(+90)	850. 5540	[2NO2-POPC+H]+	755568	803. 5534	227453	620. 3918	38446.7	-	-	496. 3392	59486.9	478. 3286	63990.8	-	-	-	-	-	-	-	-	-	-	-	-	-	-	-	-	-	-	-	-	-	-	-	-	-	-	-	-	355. 2223	9810	-	-	-	-	-	-
(+90)	850. 5539	[2NO2-POPC+H]+	774819	803. 5534	235173	620. 3917	41018.3	-	-	496. 3391	61322.4	478. 3286	64921.1	-	-	-	-	-	-	-	-	-	-	-	-	-	-	-	-	-	-	-	-	-	-	-	-	-	-	-	-	355. 2224	10719	-	-	-	-	-	-
(+90)	850. 5540	[2NO2-POPC+H]+	761538	803. 5534	231823	620. 3917	41596.8	-	-	496. 3392	60428.7	478. 3286	63373.2	-	-	-	-	-	-	-	-	-	-	-	-	-	-	-	-	-	-	-	-	-	-	-	-	-	-	-	-	355. 2223	10594	-	-	-	-	-	-
(+45)	827. 5543	[NO2-PAPC+H]+	47945	780. 5522	404.2	597. 4877	42	-	-	496. 3395	12290.6	478. 3289	58931.2	-	-	-	-	-	-	-	-	-	-	-	-	-	-	332. 2218	1716.5	-	-	-	-	-	-	-	-	-	-	-	-	-	-	-	-	-	-	-	-
(+45)	827. 5545	[NO2-PAPC+H]+	44843.1	780. 5527	419.8	597. 4853	34	-	-	496. 3396	11415.2	478. 3289	54623.7	-	-	-	-	-	-	-	-	-	-	-	-	-	-	332. 2218	1479.9	-	-	-	-	-	-	-	-	-	-	-	-	-	-	-	-	-	-	-	-
(+45)	827. 5543	[NO2-PAPC+H]+	46692.2	780. 5527	392.9	597. 4857	57.9	-	-	496. 3396	11972.3	478. 3289	56067.7	-	-	-	-	-	-	-	-	-	-	-	-	-	-	332. 2217	1774.5	-	-	-	-	-	-	-	-	-	-	-	-	-	-	-	-	-	-	-	-
(+ 61)	843. 5496	[(NO2)O-PAPC+H]+	98161	796. 5477	10327.7	-	-	-	-	496. 3395	14097.3	478. 3289	20751.5	-	-	-	-	-	-	-	-	-	-	-	-	-	-	-	-	-	-	-	-	-	-	348. 2166	826.5	-	-	-	-	-	-	-	-	-	-	-	-
(+ 61)	843. 5496	[(NO2)O-PAPC+H]+	98161	796. 5477	10327.7	-	-	-	-	496. 3395	14097.3	478. 3289	20751.5	-	-	-	-	-	-	-	-	-	-	-	-	-	-	-	-	-	-	-	-	-	-	348. 2166	826.5	-	-	-	-	-	-	-	-	-	-	-	-
(+ 61)	843. 5496	[(NO2)O-PAPC+H]+	98845.5	796. 5472	10449.5	-	-	-	-	496. 3395	14050	478. 3289	19524.3	-	-	-	-	-	-	-	-	-	-	-	-	-	-	-	-	-	-	-	-	-	-	348. 2167	713.6	-	-	-	-	-	-	-	-	-	-	-	-
(+74)	856. 5446	[(NO2)(NO)-PAPC+H]+	456235	809. 5432	28392.5	626. 4776	37274.6	-	-	496. 3393	39973.4	478. 3287	45231.1	-	-	-	-	-	-	-	-	-	-	-	-	-	-	-	-	-	-	-	-	-	-	-	-	-	-	-	-	-	-	-	-	-	-	-	-
(+74)	856. 5446	[(NO2)(NO)-PAPC+H]+	431572	809. 5433	27473.3	626. 4777	35864.6	-	-	496. 3393	37772.7	478. 3287	44733.5	-	-	-	-	-	-	-	-	-	-	-	-	-	-	-	-	-	-	-	-	-	-	-	-	-	-	-	-	-	-	-	-	-	-	-	-
(+74)	856. 5447	[(NO2)(NO)-PAPC+H]+	416140	809. 5434	26371.6	626. 4777	34124.9	-	-	496. 3394	37761.2	478. 3288	44045.4	-	-	-	-	-	-	-	-	-	-	-	-	-	-	-	-	-	-	-	-	-	-	-	-	-	-	-	-	-	-	-	-	-	-	-	-
(+77)	859. 5438	[(NO2)2O-PAPC+H]+	157051	812. 5402	7605	629. 4970	9779.6	-	-	496. 3393	32044.7	478. 3287	22578.2	-	-	-	-	-	-	-	-	-	-	-	-	-	-	-	-	-	-	-	-	-	-	-	-	-	-	-	-	-	-	-	-	-	-	364. 2114	574.8
(+77)	859. 5437	[(NO2)2O-PAPC+H]+	161920	812. 5403	7902.8	629. 4971	10186.4	-	-	496. 3394	33719.6	478. 3288	24174.8	-	-	-	-	-	-	-	-	-	-	-	-	-	-	-	-	-	-	-	-	-	-	-	-	-	-	-	-	-	-	-	-	-	-	364. 2114	532.2
(+77)	859. 5436	[(NO2)2O-PAPC+H]+	163280	812. 5399	7595.7	629. 4971	10211.2	-	-	496. 3394	33472.5	478. 3288	23004.1	-	-	-	-	-	-	-	-	-	-	-	-	-	-	-	-	-	-	-	-	-	-	-	-	-	-	-	-	-	-	-	-	-	-	364. 2114	509.7
(+90)	872. 5376	[2NO2-PAPC+H]+	561117	825. 5373	38585.2	642. 4724	5446.4	-	-	496. 3392	49327.7	478. 3286	65851.8	-	-	-	-	-	-	-	-	-	-	-	-	-	-	-	-	-	-	-	-	-	-	-	-	-	-	-	-	-	-	-	-	-	-	-	-
(+90)	872. 5676	[2NO2-PAPC+H]+	556827	825. 5373	38629	642. 4725	5156	-	-	496. 3392	48824.7	478. 3286	65958	-	-	-	-	-	-	-	-	-	-	-	-	-	-	-	-	-	-	-	-	-	-	-	-	-	-	-	-	-	-	-	-	-	-	-	-
(+90)	872. 5377	[2NO2-PAPC+H]+	539393	825. 5374	36561.9	642. 4725	4921.7	-	-	496. 3393	47757	478. 3286	64012.9	-	-	-	-	-	-	-	-	-	-	-	-	-	-	-	-	-	-	-	-	-	-	-	-	-	-	-	-	-	-	-	-	-	-	-	-
(+45)	803. 5550	[NO2-PLPC+H]+	702355	756. 5531	6676.3	573. 4884	682.6	-	-	496. 3403	52735.5	478. 3297	35775.4	-	-	-	-	308. 2222	57394.5	-	-	-	-	326. 2328	13749.7	-	-	-	-	-	-	-	-	-	-	-	-	-	-	-	-	-	-	-	-	-	-	-	-
(+45)	803. 5552	[NO2-PLPC+H]+	673349	756. 5533	6580.6	573. 4887	677.1	-	-	496. 3405	49291	478. 3298	34158.4	-	-	-	-	308. 2223	55728.9	-	-	-	-	326. 2329	13590.1	-	-	-	-	-	-	-	-	-	-	-	-	-	-	-	-	-	-	-	-	-	-	-	-
(+45)	803. 5552	[NO2-PLPC+H]+	661979	756. 5531	6264.8	573. 4884	783.8	-	-	496. 3405	48876	478. 3297	34625.3	-	-	-	-	308. 2223	53976.6	-	-	-	-	326. 2329	12663.7	-	-	-	-	-	-	-	-	-	-	-	-	-	-	-	-	-	-	-	-	-	-	-	-
(+ 61)	819. 5495	[(NO2)O-PLPC+H]+	1.34592e+06	772. 5490	109730	589. 4830	7440.7	-	-	496. 3403	91471.2	478. 3296	51716.7	-	-	-	-	-	-	-	-	324. 2171	2621	-	-	-	-	-	-	-	-	-	-	-	-	-	-	-	-	-	-	-	-	-	-	-	-	-	-
(+ 61)	819. 5496	[(NO2)O-PLPC+H]+	1.29064e+06	772. 5490	104570	589. 4832	6847.9	-	-	496. 3402	86506.1	478. 3296	47962.1	-	-	-	-	-	-	-	-	324. 2172	2390.7	-	-	-	-	-	-	-	-	-	-	-	-	-	-	-	-	-	-	-	-	-	-	-	-	-	-
(+ 61)	819. 5495	[(NO2)O-PLPC+H]+	1.38977e+06	772. 5487	109411	589. 4831	7048.9	-	-	496. 3401	93530.8	478. 3295	46773.7	-	-	-	-	-	-	-	-	324. 2171	2679	-	-	-	-	-	-	-	-	-	-	-	-	-	-	-	-	-	-	-	-	-	-	-	-	-	-
(+74)	832. 5451	[(NO2)(NO)-PLPC+H]+	339718	785. 5450	10629.8	602. 4793	4494.5	-	-	496. 3408	21252.1	478. 3300	21249.2	-	-	-	-	-	-	-	-	-	-	-	-	-	-	-	-	-	-	-	-	-	-	-	-	-	-	-	-	-	-	-	-	-	-	-	-
(+74)	832. 5449	[(NO2)(NO)-PLPC+H]+	348400	785. 5449	11190.6	602. 4795	4740.2	-	-	496. 3408	21737.5	478. 3301	21736.5	-	-	-	-	-	-	-	-	-	-	-	-	-	-	-	-	-	-	-	-	-	-	-	-	-	-	-	-	-	-	-	-	-	-	-	-
(+74)	832. 5449	[(NO2)(NO)-PLPC+H]+	368342	785. 5449	11469.4	602. 4793	4700.8	-	-	496. 3407	23366.8	478. 3300	24374.4	-	-	-	-	-	-	-	-	-	-	-	-	-	-	-	-	-	-	-	-	-	-	-	-	-	-	-	-	-	-	-	-	-	-	-	-
(+77)	835. 5449	[(NO2)2O-PLPC+H]+	-	-	-	605. 4985	13626.8	-	-	496. 3408	8510.1	478. 3301	17796.8	-	-	-	-	-	-	-	-	-	-	-	-	-	-	-	-	-	-	-	-	-	-	-	-	-	-	-	-	-	-	-	-	-	-	-	-
(+77)	835. 5449	[(NO2)2O-PLPC+H]+	-	-	-	605. 4984	13702.9	-	-	496. 3410	8540	478. 3303	16337.5	-	-	-	-	-	-	-	-	-	-	-	-	-	-	-	-	-	-	-	-	-	-	-	-	-	-	-	-	-	-	-	-	-	-	-	-
(+77)	835. 5449	[(NO2)2O-PLPC+H]+	-	-	-	605. 4984	13628.4	-	-	496. 3408	8113.7	478. 3301	17180.9	-	-	-	-	-	-	-	-	-	-	-	-	-	-	-	-	-	-	-	-	-	-	-	-	-	-	-	-	-	-	-	-	-	-	-	-
(+90)	848. 5409	[2NO2-PLPC+H]+	320501	801. 5399	30888.3	618. 4738	3041.7	-	-	496. 3408	31244.8	478. 3301	34255	-	-	-	-	-	-	-	-	-	-	-	-	-	-	-	-	-	-	-	-	-	-	-	-	-	-	353. 2076	5066	-	-	-	-	-	-	-	-
(+90)	848. 5409	[2NO2-PLPC+H]+	320501	801. 5399	30888.3	618. 4738	3041.7	-	-	496. 3408	31244.8	478. 3301	34255	-	-	-	-	-	-	-	-	-	-	-	-	-	-	-	-	-	-	-	-	-	-	-	-	-	-	353. 2076	5066	-	-	-	-	-	-	-	-
(+90)	848. 5409	[2NO2-PLPC+H]+	316173	801. 5398	30464.2	618. 4738	3041.7	-	-	496. 3408	31244.8	478. 3301	34255	-	-	-	-	-	-	-	-	-	-	-	-	-	-	-	-	-	-	-	-	-	-	-	-	-	-	353. 2076	4973.6	-	-	-	-	-	-	-	-
(+45)	763. 5214	[NO2-POPE+H]+	55105.4	716. 5048	3171.3	-	-	575. 5036	66023	-	-	-	-	454. 2927	3827.2	436. 2820	4570.2	-	-	310. 2375	634840	-	-	-	-	328. 2480	191316	-	-	-	-	-	-	-	-	-	-	-	-	-	-	-	-	-	-	-	-	-	-
(+45)	763. 5213	[NO2-POPE+H]+	56158.6	716. 5047	3168	-	-	575. 5035	67399.8	-	-	-	-	454. 2927	3998.3	436. 2818	4215.8	-	-	310. 2375	647377	-	-	-	-	328. 2480	197330	-	-	-	-	-	-	-	-	-	-	-	-	-	-	-	-	-	-	-	-	-	-
(+45)	763. 5220	[NO2-POPE+H]+	54649.2	716. 5053	3137.2	-	-	575. 5035	70364.2	-	-	-	-	454. 2930	4072.4	436. 2821	4133.1	-	-	310. 2374	670642	-	-	-	-	328. 2481	205690	-	-	-	-	-	-	-	-	-	-	-	-	-	-	-	-	-	-	-	-	-	-
(+ 61)	779. 5164	[(NO2)O-POPE+H]+	47749.8	-	-	-	-	591. 4986	22105.6	-	-	-	-	454. 2926	5798.5	436. 2821	6121.8	-	-	-	-	-	-	326. 2323	50516	-	-	-	-	-	-	-	-	344. 2430	24603.9	-	-	-	-	-	-	-	-	-	-	-	-	-	-
(+ 61)	779. 5167	[(NO2)O-POPE+H]+	44516.6	-	-	-	-	591. 4986	20734.4	-	-	-	-	454. 2929	5671.9	436. 2822	6050.8	-	-	-	-	-	-	326. 2324	48106.1	-	-	-	-	-	-	-	-	344. 2431	23497.8	-	-	-	-	-	-	-	-	-	-	-	-	-	-
(+ 61)	779. 5164	[(NO2)O-POPE+H]+	45995.9	-	-	-	-	591. 4986	21043.4	-	-	-	-	454. 2927	5754.9	436. 2820	6061	-	-	-	-	-	-	326. 2323	48837.5	-	-	-	-	-	-	-	-	344. 2430	23767.4	-	-	-	-	-	-	-	-	-	-	-	-	-	-
(+74)	792. 5139	[(NO2)(NO)-POPE+H]+	-	745. 5134	85	-	-	604. 4939	16921.6	-	-	-	-	454. 2928	2103.9	436. 2820	2707.6	-	-	-	-	-	-	-	-	-	-	-	-	-	-	-	-	-	-	-	-	-	-	-	-	-	-	-	-	-	-	-	-
(+74)	792. 5139	[(NO2)(NO)-POPE+H]+	-	745. 5133	112	-	-	604. 4939	16760.1	-	-	-	-	454. 2927	2188	436. 2822	2721.4	-	-	-	-	-	-	-	-	-	-	-	-	-	-	-	-	-	-	-	-	-	-	-	-	-	-	-	-	-	-	-	-
(+74)	792. 5139	[(NO2)(NO)-POPE+H]+	-	745. 5117	70	-	-	604. 4939	16344.3	-	-	-	-	454. 2929	2243	436. 2823	2867.1	-	-	-	-	-	-	-	-	-	-	-	-	-	-	-	-	-	-	-	-	-	-	-	-	-	-	-	-	-	-	-	-
(+77)	795. 5136	[(NO2)2O-POPE+H]+	-	-	-	-	-	607. 4938	6525	-	-	-	-	454. 2926	6307.7	436. 2824	5631.9	-	-	-	-	-	-	-	-	-	-	-	-	-	-	342. 2275	2915.9	-	-	-	-	-	-	-	-	-	-	-	-	-	-	-	-
(+77)	795. 5136	[(NO2)2O-POPE+H]+	-	-	-	-	-	607. 4942	6253.9	-	-	-	-	454. 2927	6494.1	436. 2825	5661.8	-	-	-	-	-	-	-	-	-	-	-	-	-	-	342. 2274	2964.6	-	-	-	-	-	-	-	-	-	-	-	-	360. 2380	84.5	-	-
(+77)	795. 5136	[(NO2)2O-POPE+H]+	-	-	-	-	-	607. 4939	6646.8	-	-	-	-	454. 2925	5953.7	436. 2823	5413.4	-	-	-	-	-	-	-	-	-	-	-	-	-	-	342. 2275	2895.4	-	-	-	-	-	-	-	-	-	-	-	-	-	-	-	-
(+90)	808. 5088	[2NO2-POPE+H]+	-	761. 5060	3174	-	-	620. 4881	249322	-	-	-	-	454. 2928	5503.8	436. 2821	5544.7	-	-	-	-	-	-	-	-	-	-	-	-	-	-	-	-	-	-	-	-	-	-	-	-	355. 2224	700488	-	-	-	-	-	-
(+90)	808. 5088	[2NO2-POPE+H]+	-	761. 5057	3087	-	-	620. 4883	241343	-	-	-	-	454. 2928	5334.2	436. 2822	5452.1	-	-	-	-	-	-	-	-	-	-	-	-	-	-	-	-	-	-	-	-	-	-	-	-	355. 2225	674039	-	-	-	-	-	-
(+90)	808. 5088	[2NO2-POPE+H]+	-	761. 5062	3002	-	-	620. 4881	235207	-	-	-	-	454. 2927	5340.6	436. 2821	5645	-	-	-	-	-	-	-	-	-	-	-	-	-	-	-	-	-	-	-	-	-	-	-	-	355. 2225	691054	-	-	-	-	-	-
(+45)	785. 5080	[NO2-PAPE+H]+	12891.2	-	-	-	-	597. 4879	193.9	-	-	-	-	454. 2927	2543.1	436. 2817	3408.4	-	-	-	-	-	-	-	-	-	-	332. 2214	4239.8	-	-	-	-	-	-	-	-	350. 2321	826.9	-	-	-	-	-	-	-	-	-	-
(+45)	785. 5081	[NO2-PAPE+H]+	12760.2	-	-	-	-	597. 4871	140.7	-	-	-	-	454. 2923	2440.8	436. 2818	3397.2	-	-	-	-	-	-	-	-	-	-	332. 2215	4247.7	-	-	-	-	-	-	-	-	350. 2322	867.1	-	-	-	-	-	-	-	-	-	-
(+45)	785. 5081	[NO2-PAPE+H]+	12218.9	-	-	-	-	597. 4868	161.8	-	-	-	-	454. 2325	2561	436. 2818	3187.4	-	-	-	-	-	-	-	-	-	-	332. 2215	4106.3	-	-	-	-	-	-	-	-	350. 2320	714.4	-	-	-	-	-	-	-	-	-	-
(+ 61)	801. 4991	[(NO2)O-PAPE+H]+	17077	-	-	-	-	613. 4827	8311.1	-	-	-	-	454. 2927	612.3	436. 2819	726	-	-	-	-	-	-	-	-	-	-	-	-	-	-	-	-	-	-	348. 2165	5315.3	-	-	-	-	-	-	-	-	-	-	-	-
(+ 61)	801. 4991	[(NO2)O-PAPE+H]+	15714	-	-	-	-	613. 4826	7283.6	-	-	-	-	454. 2924	476.2	436. 2822	692.4	-	-	-	-	-	-	-	-	-	-	-	-	-	-	-	-	-	-	348. 2167	4505.7	-	-	-	-	-	-	-	-	-	-	-	-
(+ 61)	801. 4999	[(NO2)O-PAPE+H]+	13076	754. 5023	34	-	-	613. 4826	7060.4	-	-	-	-	454. 2924	454.6	436. 2821	830.7	-	-	-	-	-	-	-	-	-	-	-	-	-	-	-	-	-	-	348. 2167	4414.4	-	-	-	-	-	-	-	-	-	-	-	-
(+74)	814. 4983	[(NO2)(NO)-PAPE+H]+	91836.5	767. 4975	5997.8	-	-	626. 4780	74972.3	-	-	-	-	454. 2928	828.9	436. 2822	1782.1	-	-	-	-	-	-	-	-	-	-	-	-	-	-	-	-	-	-	-	-	-	-	-	-	-	-	-	-	-	-	-	-
(+74)	814. 4983	[(NO2)(NO)-PAPE+H]+	91199.8	767. 4975	5997.8	-	-	626. 4780	76110.5	-	-	-	-	454. 2928	538.1	436. 2822	1712.6	-	-	-	-	-	-	-	-	-	-	-	-	-	-	-	-	-	-	-	-	-	-	-	-	-	-	-	-	-	-	-	-
(+74)	814. 4981	[(NO2)(NO)-PAPE+H]+	90197.7	767. 4974	6000.1	-	-	626. 4778	73751.6	-	-	-	-	454. 2926	1027.2	436. 2823	1644.6	-	-	-	-	-	-	-	-	-	-	-	-	-	-	-	-	-	-	-	-	-	-	-	-	-	-	-	-	-	-	-	-
(+77)	817. 4967	[(NO2)2O-PAPE+H]+	28703.7	770. 4964	2847.4	-	-	629. 4754	511.1	-	-	-	-	454. 2919	107.1	436. 2819	224.6	-	-	-	-	-	-	-	-	-	-	-	-	-	-	-	-	-	-	-	-	-	-	-	-	-	-	-	-	-	-	364. 2111	1787.9
(+77)	817. 4968	[(NO2)2O-PAPE+H]+	24284	770. 4964	1524.1	-	-	629. 4753	646.5	-	-	-	-	454. 2921	29.5	436. 2816	313	-	-	-	-	-	-	-	-	-	-	-	-	-	-	-	-	-	-	-	-	-	-	-	-	-	-	-	-	-	-	364. 2111	1529.7
(+77)	817. 4967	[(NO2)2O-PAPE+H]+	25359.3	770. 4960	2279.3	-	-	629. 4759	554.6	-	-	-	-	454. 2922	38	436. 2814	212.7	-	-	-	-	-	-	-	-	-	-	-	-	-	-	-	-	-	-	-	-	-	-	-	-	-	-	-	-	-	-	364. 2111	1608.2
(+90)	830. 4959	[2NO2-PAPE+H]+	14485.9	783. 4921	2684.9	-	-	642. 4726	22250.4	-	-	-	-	454. 2925	2031.5	436. 2819	2487.8	-	-	-	-	-	-	-	-	-	-	-	-	-	-	-	-	-	-	-	-	-	-	-	-	-	-	-	-	-	-	-	-
(+90)	830. 4957	[2NO2-PAPE+H]+	15440.4	783. 4914	2739	-	-	642. 4726	22906.6	-	-	-	-	454. 2925	2361.1	436. 2818	2726	-	-	-	-	-	-	-	-	-	-	-	-	-	-	-	-	-	-	-	-	-	-	-	-	-	-	-	-	-	-	-	-
(+90)	830. 4957	[2NO2-PAPE+H]+	15122	783. 4919	2704.1	-	-	642. 4725	22971.3	-	-	-	-	454. 2925	2425.4	436. 2819	2656.7	-	-	-	-	-	-	-	-	-	-	-	-	-	-	-	-	-	-	-	-	-	-	-	-	-	-	-	-	-	-	-	-
(+45)	761. 5067	[NO2-PAPE+H]+	36429	-	-	-	-	573. 4857	1.61489e+06	-	-	-	-	454. 2909	20951.5	436. 2806	20284.1	308. 2208	252541	-	-	-	-	326. 2312	30477.2	-	-	-	-	-	-	-	-	-	-	-	-	-	-	-	-	-	-	-	-	-	-	-	-
(+45)	761. 5066	[NO2-PLPE+H]+	36850	-	-	-	-	573. 4857	1.70178e+06	-	-	-	-	454. 2910	21826.6	436. 2806	22273.7	308. 2208	264584	-	-	-	-	326. 2312	32241.8	-	-	-	-	-	-	-	-	-	-	-	-	-	-	-	-	-	-	-	-	-	-	-	-
(+45)	761. 5064	[NO2-PLPE+H]+	38249	-	-	-	-	573. 4858	1565514	-	-	-	-	454. 2910	19942.5	436. 2805	21392.1	308. 2208	239970	-	-	-	-	326. 2312	29989.9	-	-	-	-	-	-	-	-	-	-	-	-	-	-	-	-	-	-	-	-	-	-	-	-
(+ 61)	777. 5058	[(NO2)O-PLPE+H]+	1028.8	730. 4995	12649.6	-	-	589. 4815	211227	-	-	-	-	454. 2915	4617.8	436. 2811	4275.6	-	-	-	-	324. 2161	16545.2	-	-	-	-	-	-	-	-	342. 2266	4561.3	-	-	-	-	-	-	-	-	-	-	-	-	-	-	-	-
(+ 61)	777. 5057	[(NO2)O-PLPE+H]+	806	730. 4997	12755.1	-	-	589. 4815	215894	-	-	-	-	454. 2914	4450.2	436. 2811	4666.5	-	-	-	-	324. 2161	16646.5	-	-	-	-	-	-	-	-	342. 2267	4582.9	-	-	-	-	-	-	-	-	-	-	-	-	-	-	-	-
(+ 61)	777. 5052	[(NO2)O-PLPE+H]+	570.5	730. 4996	12230.5	-	-	589. 4815	208836	-	-	-	-	454. 2915	4712.2	436. 2809	4279.4	-	-	-	-	324. 2161	16266.4	-	-	-	-	-	-	-	-	342. 2266	4311.7	-	-	-	-	-	-	-	-	-	-	-	-	-	-	-	-
(+74)	790. 4990	[(NO2)(NO)-PLPE+H]+	19725	-	-	-	-	602. 4759	3814.4	-	-	-	-	454. 2913	1100.7	436. 2813	629.2	-	-	-	-	-	-	-	-	-	-	-	-	-	-	-	-	-	-	-	-	-	-	-	-	-	-	-	-	-	-	-	-
(+74)	790. 4989	[(NO2)(NO)-PLPE+H]+	20213	-	-	-	-	602. 4760	3940.1	-	-	-	-	454. 2914	1172.8	436. 2810	929.6	-	-	-	-	-	-	-	-	-	-	-	-	-	-	-	-	-	-	-	-	-	-	-	-	-	-	-	-	-	-	-	-
(+74)	790. 4987	[(NO2)(NO)-PLPE+H]+	20841	-	-	-	-	602. 4763	3362	-	-	-	-	454. 2915	726.6	436. 2809	705.4	-	-	-	-	-	-	-	-	-	-	-	-	-	-	-	-	-	-	-	-	-	-	-	-	-	-	-	-	-	-	-	-
(+77)	793. 4979	[(NO2)2O-PLPE+H]+	-	-	-	-	-	605. 4752	7053.9	-	-	-	-	454. 2915	2251.6	436. 2810	2038.7	-	-	-	-	-	-	-	-	-	-	-	-	340. 2110	1348	-	-	-	-	-	-	-	-	-	-	-	-	0	0	-	-	-	-
(+77)	793. 4979	[(NO2)2O-PLPE+H]+	-	-	-	-	-	605. 4753	7270.4	-	-	-	-	454. 2915	2146.9	436. 2811	2243.2	-	-	-	-	-	-	-	-	-	-	-	-	340. 2110	1507.4	-	-	-	-	-	-	-	-	-	-	-	-	0	0	-	-	-	-
(+77)	793. 4979	[(NO2)2O-PLPE+H]+	-	-	-	-	-	605. 4752	6835.4	-	-	-	-	454. 2919	2290.9	436. 2809	2159	-	-	-	-	-	-	-	-	-	-	-	-	340. 2111	1234.2	-	-	-	-	-	-	-	-	-	-	-	-	0	0	-	-	-	-
(+90)	806. 4932	[2NO2-PLPE+H]+	-	-	-	-	-	618. 4717	29708.2	-	-	-	-	454. 2916	1865.9	436. 2814	2053.7	-	-	-	-	-	-	-	-	-	-	-	-	-	-	-	-	-	-	-	-	-	-	353. 2063	63800.1	-	-	-	-	-	-	-	-
(+90)	806. 4932	[2NO2-PLPE+H]+	-	-	-	-	-	618. 4717	30287.4	-	-	-	-	454. 2917	1868	436. 2813	1936	-	-	-	-	-	-	-	-	-	-	-	-	-	-	-	-	-	-	-	-	-	-	353. 2063	65772.6	-	-	-	-	-	-	-	-
(+90)	806. 4932	[2NO2-PLPE+H]+	-	-	-	-	-	618. 4718	29311.5	-	-	-	-	454. 2920	1901.6	436. 2814	1960.1	-	-	-	-	-	-	-	-	-	-	-	-	-	-	-	-	-	-	-	-	-	-	353. 2063	63340.3	-	-	-	-	-	-	-	-
[truncated: 12 more columns]

## Sheet: 4 µg mL_NCE30_POS
4 µg mL−1_NCE 30				NL 47		NL 230		NL 188		PI 496		PI 478		PI 454		PI 436		PI 308		PI 310		PI 324		PI 326		PI 328		PI 332		PI 340		PI 342		PI 344		PI 348		PI 350		PI 353		PI 355		PI 358		PI 360		PI 364
Modification	m/z		Intensity	m/z	Intesity	m/z	Intesity	m/z	Intesity	m/z	Intesity	m/z	Intesity	m/z	Intesity	m/z	Intesity	m/z	Intesity	m/z	Intesity	m/z	Intesity	m/z	Intesity	m/z	Intesity	m/z	Intesity	m/z	Intesity	m/z	Intesity	m/z	Intesity	m/z	Intesity	m/z	Intesity	m/z	Intesity	m/z	Intesity	m/z	Intesity	m/z	Intesity	m/z	Intesity
(+45)	805. 5679	[NO2-POPC+H]+	738968	758. 5675	25325.4	575. 5025	42716	-	-	496. 3387	59691.3	478. 3281	80679.5	-	-	-	-	-	-	310. 2371	42008.1	-	-	-	-	328. 2476	7739.3	-	-	-	-	-	-	-	-	-	-	-	-	-	-	-	-	-	-	-	-	-	-
(+45)	805. 5678	[NO2-POPC+H]+	781739	758. 5676	26712.6	575. 5024	44390.6	-	-	496. 3387	63613.9	478. 3281	86251.1	-	-	-	-	-	-	310. 2370	45089.6	-	-	-	-	328. 2475	8226.8	-	-	-	-	-	-	-	-	-	-	-	-	-	-	-	-	-	-	-	-	-	-
(+45)	805. 5677	[NO2-POPC+H]+	789441	758. 5674	26904.8	575. 5023	46641.7	-	-	496. 3386	63006.3	478. 3280	86196.6	-	-	-	-	-	-	310. 2370	46431.8	-	-	-	-	328. 2474	9261.6	-	-	-	-	-	-	-	-	-	-	-	-	-	-	-	-	-	-	-	-	-	-
(+ 61)	821. 5630	[(NO2)O-POPC+H]+	67892	774. 5627	3059.5	591. 4978	151.6	-	-	496. 3394	32253.2	478. 3288	57646.6	-	-	-	-	-	-	-	-	-	-	326. 2323	8453.1	-	-	-	-	-	-	-	-	344. 2430	6416.6	-	-	-	-	-	-	-	-	-	-	-	-	-	-
(+ 61)	821. 5630	[(NO2)O-POPC+H]+	63602.4	774. 5624	2851.8	591. 4977	226.7	-	-	496. 3394	29726.1	478. 3288	52734.4	-	-	-	-	-	-	-	-	-	-	326. 2323	7694.5	-	-	-	-	-	-	-	-	344. 2431	6169.1	-	-	-	-	-	-	-	-	-	-	-	-	-	-
(+ 61)	821. 5630	[(NO2)O-POPC+H]+	64046.9	774. 5625	2770.8	591. 4967	232.8	-	-	496. 3394	32132.2	478. 3288	54485.3	-	-	-	-	-	-	-	-	-	-	326. 2322	7481.6	-	-	-	-	-	-	-	-	344. 2430	6167.3	-	-	-	-	-	-	-	-	-	-	-	-	-	-
(+74)	834. 5589	[(NO2)(NO)-POPC+H]+	9591.7	787. 5584	385.3	604. 4936	3414	-	-	496. 3397	6382.4	478. 3291	28389.7	-	-	-	-	-	-	-	-	-	-	-	-	-	-	-	-	-	-	-	-	-	-	-	-	-	-	-	-	-	-	-	-	-	-	-	-
(+74)	834. 5594	[(NO2)(NO)-POPC+H]+	9591.9	787. 5581	248.4	604. 4937	3593.9	-	-	496. 3396	6480.4	478. 3291	29344.3	-	-	-	-	-	-	-	-	-	-	-	-	-	-	-	-	-	-	-	-	-	-	-	-	-	-	-	-	-	-	-	-	-	-	-	-
(+74)	834. 5591	[(NO2)(NO)-POPC+H]+	9847	787. 5596	354.7	604. 4936	3639.4	-	-	496. 3398	6533.6	478. 3291	28766.2	-	-	-	-	-	-	-	-	-	-	-	-	-	-	-	-	-	-	-	-	-	-	-	-	-	-	-	-	-	-	-	-	-	-	-	-
(+77)	837. 5544	[(NO2)2O-POPC+H]+	11146.1	790. 5577	917.7	-	-	-	-	496. 3393	22716.6	478. 3287	48995.8	-	-	-	-	-	-	-	-	-	-	-	-	-	-	-	-	-	-	-	-	-	-	-	-	-	-	-	-	-	-	-	-	-	-	-	-
(+77)	837. 5547	[(NO2)2O-POPC+H]+	10426.6	790. 5579	549	-	-	-	-	496. 3394	21870.2	478. 3287	45993.8	-	-	-	-	-	-	-	-	-	-	-	-	-	-	-	-	-	-	-	-	-	-	-	-	-	-	-	-	-	-	-	-	-	-	-	-
(+77)	837. 5563	[(NO2)2O-POPC+H]+	10809.9	790. 5574	1059	-	-	-	-	496. 3393	23060.8	478. 3287	50146.1	-	-	-	-	-	-	-	-	-	-	-	-	-	-	-	-	-	-	-	-	-	-	-	-	-	-	-	-	-	-	-	-	-	-	-	-
(+90)	850. 5540	[2NO2-POPC+H]+	38276.1	803. 5533	14836.5	620. 3915	18848.5	-	-	496. 3391	34230	478. 3286	60184.2	-	-	-	-	-	-	-	-	-	-	-	-	-	-	-	-	-	-	-	-	-	-	-	-	-	-	-	-	355. 2222	12806	-	-	-	-	-	-
(+90)	850. 5541	[2NO2-POPC+H]+	41225.3	803. 5531	16584.4	620. 3916	20409.6	-	-	496. 3391	37568.6	478. 3286	63028.9	-	-	-	-	-	-	-	-	-	-	-	-	-	-	-	-	-	-	-	-	-	-	-	-	-	-	-	-	355. 2222	13471	-	-	-	-	-	-
(+90)	850. 5540	[2NO2-POPC+H]+	40063.8	803. 5530	15688.3	620. 3915	20039.6	-	-	496. 3391	37499.8	478. 3285	62116.6	-	-	-	-	-	-	-	-	-	-	-	-	-	-	-	-	-	-	-	-	-	-	-	-	-	-	-	-	355. 2222	13246	-	-	-	-	-	-
(+45)	827. 5613	[NO2-PAPC+H]+	14940.5	-	-	-	-	-	-	496. 3396	5054.6	478. 3289	47051.9	-	-	-	-	-	-	-	-	-	-	-	-	-	-	332. 2217	3135.2	-	-	-	-	-	-	-	-	350. 2324	219.6	-	-	-	-	-	-	-	-	-	-
(+45)	827. 5625	[NO2-PAPC+H]+	14447.6	-	-	-	-	-	-	496. 3396	4519.6	478. 3289	44405.4	-	-	-	-	-	-	-	-	-	-	-	-	-	-	332. 2218	3121.3	-	-	-	-	-	-	-	-	350. 2325	67.3	-	-	-	-	-	-	-	-	-	-
(+45)	827. 5627	[NO2-PAPC+H]+	15612.9	-	-	-	-	-	-	496. 3396	5020	478. 3289	44419.1	-	-	-	-	-	-	-	-	-	-	-	-	-	-	332. 2217	3126.5	-	-	-	-	-	-	-	-	350. 2327	199.4	-	-	-	-	-	-	-	-	-	-
(+ 61)	843. 5367	[(NO2)O-PAPC+H]+	11699.8	796. 5472	2196.7	-	-	-	-	496. 3393	6624.5	478. 3288	17703.1	-	-	-	-	-	-	-	-	-	-	-	-	-	-	-	-	-	-	-	-	-	-	348. 2167	1677.3	-	-	-	-	-	-	-	-	-	-	-	-
(+ 61)	843. 5363	[(NO2)O-PAPC+H]+	10483.2	796. 5472	2157.2	-	-	-	-	496. 3395	5839.1	478. 3289	17332.9	-	-	-	-	-	-	-	-	-	-	-	-	-	-	-	-	-	-	-	-	-	-	348. 2168	1615.5	-	-	-	-	-	-	-	-	-	-	-	-
(+ 61)	843. 5353	[(NO2)O-PAPC+H]+	11491.4	796. 5478	1981.7	-	-	-	-	496. 3394	6305.8	478. 3288	17811.6	-	-	-	-	-	-	-	-	-	-	-	-	-	-	-	-	-	-	-	-	-	-	348. 2167	1585.7	-	-	-	-	-	-	-	-	-	-	-	-
(+74)	856. 5450	[(NO2)(NO)-PAPC+H]+	85992.2	809. 5435	4862.8	626. 4776	38864.3	-	-	496. 3394	17146.8	478. 3287	40495	-	-	-	-	-	-	-	-	-	-	-	-	-	-	-	-	-	-	-	-	-	-	-	-	-	-	-	-	-	-	-	-	-	-	-	-
(+74)	856. 5449	[(NO2)(NO)-PAPC+H]+	81418.1	809. 5435	5157.6	626. 4776	37878.8	-	-	496. 3393	17021.2	478. 3287	40040.8	-	-	-	-	-	-	-	-	-	-	-	-	-	-	-	-	-	-	-	-	-	-	-	-	-	-	-	-	-	-	-	-	-	-	-	-
(+74)	856. 5450	[(NO2)(NO)-PAPC+H]+	76324.6	809. 5433	4321.8	626. 4776	35744.5	-	-	496. 3393	15434.8	478. 3287	36748.9	-	-	-	-	-	-	-	-	-	-	-	-	-	-	-	-	-	-	-	-	-	-	-	-	-	-	-	-	-	-	-	-	-	-	-	-
(+77)	859. 5449	[(NO2)2O-PAPC+H]+	-	-	-	629. 4968	21428	-	-	496. 3392	15034	478. 3286	21687.9	-	-	-	-	-	-	-	-	-	-	-	-	-	-	-	-	-	-	-	-	-	-	-	-	-	-	-	-	-	-	-	-	-	-	364. 2112	989
(+77)	859. 5449	[(NO2)2O-PAPC+H]+	-	-	-	629. 4968	19731.9	-	-	496. 3393	14673	478. 3286	21863.7	-	-	-	-	-	-	-	-	-	-	-	-	-	-	-	-	-	-	-	-	-	-	-	-	-	-	-	-	-	-	-	-	-	-	364. 2114	1086.9
(+77)	859. 5449	[(NO2)2O-PAPC+H]+	-	-	-	629. 4968	20744.3	-	-	496. 3393	14575.2	478. 3286	21404	-	-	-	-	-	-	-	-	-	-	-	-	-	-	-	-	-	-	-	-	-	-	-	-	-	-	-	-	-	-	-	-	-	-	364. 2116	843
(+90)	872. 5482	[2NO2-PAPC+H]+	49337.5	825. 5380	7553.6	642. 4725	5230.3	-	-	496. 3393	19008.5	478. 3288	49401	-	-	-	-	-	-	-	-	-	-	-	-	-	-	-	-	-	-	-	-	-	-	-	-	-	-	-	-	-	-	-	-	-	-	-	-
(+90)	872. 5384	[2NO2-PAPC+H]+	49108.3	825. 5379	7616.4	642. 4720	4943.1	-	-	496. 3392	19098.3	478. 2380	51.4	-	-	-	-	-	-	-	-	-	-	-	-	-	-	-	-	-	-	-	-	-	-	-	-	-	-	-	-	-	-	-	-	-	-	-	-
(+90)	872. 5383	[2NO2-PAPC+H]+	48498.1	825. 5381	7848.8	642. 4725	4641.4	-	-	496. 3393	18232	478. 3287	44803.1	-	-	-	-	-	-	-	-	-	-	-	-	-	-	-	-	-	-	-	-	-	-	-	-	-	-	-	-	-	-	-	-	-	-	-	-
(+45)	803. 5549	[NO2-PLPC+H]+	149626	756. 5540	762.4	573. 4887	326	-	-	496. 3404	28992.6	478. 3296	34150.6	-	-	-	-	308. 2223	107060	-	-	-	-	326. 2329	28687.6	-	-	-	-	-	-	-	-	-	-	-	-	-	-	-	-	-	-	-	-	-	-	-	-
(+45)	803. 5549	[NO2-PLPC+H]+	149386	756. 5540	809.6	573. 4883	91.5	-	-	496. 3404	29622.2	478. 3297	33370.3	-	-	-	-	308. 2223	105325	-	-	-	-	326. 2329	29403.2	-	-	-	-	-	-	-	-	-	-	-	-	-	-	-	-	-	-	-	-	-	-	-	-
(+45)	803. 5551	[NO2-PLPC+H]+	145765	756. 5538	781.7	573. 4888	377.7	-	-	496. 3404	27582.8	478. 3298	31880.2	-	-	-	-	308. 2223	99360.2	-	-	-	-	326. 2329	27377.7	-	-	-	-	-	-	-	-	-	-	-	-	-	-	-	-	-	-	-	-	-	-	-	-
(+ 61)	819. 5493	[(NO2)O-PLPC+H]+	62166.2	772. 5487	18848.9	589. 4830	3771.6	-	-	496. 3401	49416.5	478. 3294	46235.2	-	-	-	-	-	-	-	-	324. 2169	4094.3	-	-	-	-	-	-	-	-	342. 2271	755.8	-	-	-	-	-	-	-	-	-	-	-	-	-	-	-	-
(+ 61)	819. 5493	[(NO2)O-PLPC+H]+	64487.5	772. 5487	19974.2	589. 4829	4019.4	-	-	496. 3402	51183.3	478. 3295	47890.1	-	-	-	-	-	-	-	-	324. 2170	4159.9	-	-	-	-	-	-	-	-	342. 2274	853	-	-	-	-	-	-	-	-	-	-	-	-	-	-	-	-
(+ 61)	819. 5493	[(NO2)O-PLPC+H]+	64371.4	772. 5491	19582.1	589. 4830	4093.8	-	-	496. 3403	50530.1	478. 3295	47156.2	-	-	-	-	-	-	-	-	324. 2170	4284.2	-	-	-	-	-	-	-	-	342. 2276	1071.8	-	-	-	-	-	-	-	-	-	-	-	-	-	-	-	-
(+74)	832. 5455	[(NO2)(NO)-PLPC+H]+	24005.3	785. 5447	470.1	602. 4794	5069.1	-	-	496. 3406	13592.7	478. 3299	22149.1	-	-	-	-	-	-	-	-	-	-	-	-	-	-	-	-	-	-	-	-	-	-	-	-	-	-	-	-	-	-	-	-	-	-	-	-
(+74)	832. 5454	[(NO2)(NO)-PLPC+H]+	24470.2	785. 5446	358.4	602. 4794	5305.3	-	-	496. 3406	14134.2	478. 3299	21852.5	-	-	-	-	-	-	-	-	-	-	-	-	-	-	-	-	-	-	-	-	-	-	-	-	-	-	-	-	-	-	-	-	-	-	-	-
(+74)	832. 5456	[(NO2)(NO)-PLPC+H]+	24133.1	785. 5449	306.5	602. 4794	5165.6	-	-	496. 3408	14277.7	478. 3301	21516.5	-	-	-	-	-	-	-	-	-	-	-	-	-	-	-	-	-	-	-	-	-	-	-	-	-	-	-	-	-	-	-	-	-	-	-	-
(+77)	835. 5449	[(NO2)2O-PLPC+H]+	-	-	-	605. 4984	8970.5	-	-	496. 3409	5067.6	478. 3301	17190.3	-	-	-	-	-	-	-	-	-	-	-	-	-	-	-	-	-	-	-	-	-	-	-	-	-	-	-	-	-	-	-	-	-	-	-	-
(+77)	835. 5449	[(NO2)2O-PLPC+H]+	-	-	-	605. 4985	9461.5	-	-	496. 3409	5044.4	478. 3302	16918.2	-	-	-	-	-	-	-	-	-	-	-	-	-	-	-	-	-	-	-	-	-	-	-	-	-	-	-	-	-	-	-	-	-	-	-	-
(+77)	835. 5449	[(NO2)2O-PLPC+H]+	-	-	-	605. 4985	8973	-	-	496. 3410	4846.9	478. 3301	16485.5	-	-	-	-	-	-	-	-	-	-	-	-	-	-	-	-	-	-	-	-	-	-	-	-	-	-	-	-	-	-	-	-	-	-	-	-
(+90)	848. 5409	[2NO2-PLPC+H]+	19508.4	801. 5404	3217.5	618. 4730	2099.8	-	-	497. 3440	200.9	478. 3301	31096	-	-	-	-	-	-	-	-	-	-	-	-	-	-	-	-	-	-	-	-	-	-	-	-	-	-	353. 2076	7472.8	-	-	-	-	-	-	-	-
(+90)	848. 5410	[2NO2-PLPC+H]+	18275.6	801. 5406	2928.4	618. 4739	2227.4	-	-	497. 3438	375.8	478. 3301	30491.7	-	-	-	-	-	-	-	-	-	-	-	-	-	-	-	-	-	-	-	-	-	-	-	-	-	-	353. 2076	7386	-	-	-	-	-	-	-	-
(+90)	848. 5410	[2NO2-PLPC+H]+	17728.5	801. 5403	2942.9	618. 4736	2111.1	-	-	497. 3442	357.4	478. 3301	28448.1	-	-	-	-	-	-	-	-	-	-	-	-	-	-	-	-	-	-	-	-	-	-	-	-	-	-	353. 2075	6751.3	-	-	-	-	-	-	-	-
(+45)	763. 5238	[NO2-POPE+H]+	-	-	-	-	-	575. 5034	34815.6	-	-	-	-	454. 2931	362	436. 2825	636.8	-	-	310. 2375	748109	-	-	-	-	328. 2480	138172	-	-	-	-	-	-	-	-	-	-	-	-	-	-	-	-	-	-	-	-	-	-
(+45)	763. 5238	[NO2-POPE+H]+	-	-	-	-	-	575. 5035	35206	-	-	-	-	454. 2932	235.7	436. 2822	839	-	-	310. 2374	770977	-	-	-	-	328. 2480	138138	-	-	-	-	-	-	-	-	-	-	-	-	-	-	-	-	-	-	-	-	-	-
(+45)	763. 5238	[NO2-POPE+H]+	-	-	-	-	-	575. 5035	33707.3	-	-	-	-	454. 2926	469.6	436. 2822	728.8	-	-	310. 2375	722076	-	-	-	-	328. 2480	133462	-	-	-	-	-	-	-	-	-	-	-	-	-	-	-	-	-	-	-	-	-	-
(+ 61)	779. 5187	[(NO2)O-POPE+H]+	-	-	-	-	-	591. 4985	15818.4	-	-	-	-	454. 2929	385.3	436. 2821	881	-	-	-	-	-	-	326. 2324	51103.2	-	-	-	-	-	-	-	-	344. 2431	20251.5	-	-	-	-	-	-	-	-	-	-	-	-	-	-
(+ 61)	779. 5187	[(NO2)O-POPE+H]+	-	-	-	-	-	591. 4983	16781.6	-	-	-	-	454. 2929	244.1	436. 2819	757.4	-	-	-	-	-	-	326. 2324	53783.6	-	-	-	-	-	-	-	-	344. 2430	21306.5	-	-	-	-	-	-	-	-	-	-	-	-	-	-
(+ 61)	779. 5187	[(NO2)O-POPE+H]+	-	-	-	-	-	591. 4987	16770.3	-	-	-	-	454. 2930	223	436. 2824	606.7	-	-	-	-	-	-	326. 2324	53150.3	-	-	-	-	-	-	-	-	344. 2431	20676.1	-	-	-	-	-	-	-	-	-	-	-	-	-	-
(+74)	792. 5139	[(NO2)(NO)-POPE+H]+	-	-	-	-	-	604. 4939	16695.9	-	-	-	-	454. 2932	38.5	436. 2822	126.6	-	-	-	-	-	-	-	-	-	-	-	-	-	-	-	-	-	-	-	-	-	-	-	-	-	-	-	-	-	-	-	-
(+74)	792. 5139	[(NO2)(NO)-POPE+H]+	-	-	-	-	-	604. 4939	16018.2	-	-	-	-	454. 2926	71.2	436. 2822	99.2	-	-	-	-	-	-	-	-	-	-	-	-	-	-	-	-	-	-	-	-	-	-	-	-	-	-	-	-	-	-	-	-
(+74)	792. 5139	[(NO2)(NO)-POPE+H]+	-	-	-	-	-	604. 4940	16100.1	-	-	-	-	454. 2927	33.5	-	-	-	-	-	-	-	-	-	-	-	-	-	-	-	-	-	-	-	-	-	-	-	-	-	-	-	-	-	-	-	-	-	-
(+77)	795. 5136	[(NO2)2O-POPE+H]+	-	-	-	-	-	607. 4937	3256.1	-	-	-	-	454. 2926	876.6	436. 2826	1277.8	-	-	-	-	-	-	-	-	-	-	-	-	-	-	342. 2276	1683.6	-	-	-	-	-	-	-	-	-	-	-	-	-	-	-	-
(+77)	795. 5136	[(NO2)2O-POPE+H]+	-	-	-	-	-	607. 4933	3476.8	-	-	-	-	454. 2926	1142.1	436. 2822	1498.1	-	-	-	-	-	-	-	-	-	-	-	-	-	-	342. 2275	1530.7	-	-	-	-	-	-	-	-	-	-	-	-	-	-	-	-
(+77)	795. 5136	[(NO2)2O-POPE+H]+	-	-	-	-	-	607. 4934	3307	-	-	-	-	454. 2925	1293.9	436. 2824	1189.5	-	-	-	-	-	-	-	-	-	-	-	-	-	-	342. 2276	1362.9	-	-	-	-	-	-	-	-	-	-	-	-	-	-	-	-
(+90)	808. 5088	[2NO2-POPE+H]+	-	-	-	-	-	620. 4881	89695.4	-	-	-	-	454. 2927	473.3	436. 2819	838.2	-	-	-	-	-	-	-	-	-	-	-	-	-	-	-	-	-	-	-	-	-	-	-	-	355. 2225	730458	-	-	-	-	-	-
(+90)	808. 5088	[2NO2-POPE+H]+	-	-	-	-	-	620. 4884	87283.3	-	-	-	-	454. 2931	282.2	436. 2819	865	-	-	-	-	-	-	-	-	-	-	-	-	-	-	-	-	-	-	-	-	-	-	-	-	355. 2226	699816	-	-	-	-	-	-
(+90)	808. 5088	[2NO2-POPE+H]+	-	-	-	-	-	620. 4882	83940.9	-	-	-	-	454. 2927	300.7	436. 2820	820	-	-	-	-	-	-	-	-	-	-	-	-	-	-	-	-	-	-	-	-	-	-	-	-	355. 2226	703267	-	-	-	-	-	-
(+45)	785. 5030	[NO2-PAPE+H]+	2317.7	-	-	-	-	-	-	-	-	-	-	-	-	-	-	-	-	-	-	-	-	-	-	-	-	332. 2215	5530.7	-	-	-	-	-	-	-	-	350. 2322	1101.9	-	-	-	-	-	-	-	-	-	-
(+45)	785. 5081	[NO2-PAPE+H]+	2254	-	-	-	-	-	-	-	-	-	-	-	-	-	-	-	-	-	-	-	-	-	-	-	-	332. 2215	5256.7	-	-	-	-	-	-	-	-	350. 2322	1224.8	-	-	-	-	-	-	-	-	-	-
(+45)	785. 5026	[NO2-PAPE+H]+	1972	-	-	-	-	-	-	-	-	-	-	-	-	-	-	-	-	-	-	-	-	-	-	-	-	332. 2215	5269.3	-	-	-	-	-	-	-	-	350. 2322	1088.5	-	-	-	-	-	-	-	-	-	-
(+ 61)	801. 5030	[(NO2)O-PAPE+H]+	-	-	-	-	-	613. 4824	2979.1	-	-	-	-	-	-	-	-	-	-	-	-	-	-	-	-	-	-	-	-	-	-	-	-	-	-	348. 2167	4414.4	-	-	-	-	-	-	-	-	-	-	-	-
(+ 61)	801. 5030	[(NO2)O-PAPE+H]+	-	-	-	-	-	613. 4824	3025.3	-	-	-	-	-	-	436. 2827	22	-	-	-	-	-	-	-	-	-	-	-	-	-	-	-	-	-	-	348. 2164	5164.3	-	-	-	-	-	-	-	-	-	-	-	-
(+ 61)	801. 5030	[(NO2)O-PAPE+H]+	-	-	-	-	-	613. 4822	2851.4	-	-	-	-	-	-	-	-	-	-	-	-	-	-	-	-	-	-	-	-	-	-	-	-	-	-	348. 2164	5079.6	-	-	-	-	-	-	-	-	-	-	-	-
(+74)	814. 4986	[(NO2)(NO)-PAPE+H]+	5016.1	767. 4965	179.1	-	-	626. 4781	73077.7	-	-	-	-	454. 2925	9244	436. 2819	7559	-	-	-	-	-	-	-	-	-	-	-	-	-	-	-	-	-	-	-	-	-	-	-	-	-	-	-	-	-	-	-	-
(+74)	814. 4984	[(NO2)(NO)-PAPE+H]+	5297.1	767. 4964	221.9	-	-	626. 4781	72304.3	-	-	-	-	454. 2924	8361	436. 2819	6605	-	-	-	-	-	-	-	-	-	-	-	-	-	-	-	-	-	-	-	-	-	-	-	-	-	-	-	-	-	-	-	-
(+74)	814. 4985	[(NO2)(NO)-PAPE+H]+	4423.4	767. 4958	140.7	-	-	626. 4781	71237.3	-	-	-	-	454. 2924	8442	436. 2819	6915	-	-	-	-	-	-	-	-	-	-	-	-	-	-	-	-	-	-	-	-	-	-	-	-	-	-	-	-	-	-	-	-
(+77)	817. 4976	[(NO2)2O-PAPE+H]+	5542.5	770. 4966	406. 9	-	-	-	-	-	-	-	-	-	-	-	-	-	-	-	-	-	-	-	-	-	-	-	-	-	-	-	-	-	-	-	-	-	-	-	-	-	-	-	-	-	-	364. 2111	864.6
(+77)	817. 4969	[(NO2)2O-PAPE+H]+	5309. 2	770. 4976	191. 4	-	-	-	-	-	-	-	-	-	-	-	-	-	-	-	-	-	-	-	-	-	-	-	-	-	-	-	-	-	-	-	-	-	-	-	-	-	-	-	-	-	-	364. 2110	790.4
(+77)	817. 4972	[(NO2)2O-PAPE+H]+	5569. 3	770. 4962	341. 7	-	-	-	-	-	-	-	-	-	-	-	-	-	-	-	-	-	-	-	-	-	-	-	-	-	-	-	-	-	-	-	-	-	-	-	-	-	-	-	-	-	-	364. 2110	680.9
(+90)	830. 4932	[2NO2-PAPE+H]+	-	783. 4933	148	-	-	642. 4728	15665	-	-	-	-	454. 2917	29.2	436. 2814	196.6	-	-	-	-	-	-	-	-	-	-	-	-	-	-	-	-	-	-	-	-	-	-	-	-	-	-	-	-	-	-	-	-
(+90)	830. 4932	[2NO2-PAPE+H]+	-	783. 4920	28	-	-	642. 4727	16667.6	-	-	-	-	454. 2924	47.5	436. 2821	184.9	-	-	-	-	-	-	-	-	-	-	-	-	-	-	-	-	-	-	-	-	-	-	-	-	-	-	-	-	-	-	-	-
(+90)	830. 4932	[2NO2-PAPE+H]+	-	783. 4933	262	-	-	642. 4724	17332.9	-	-	-	-	454. 2931	24	436. 2822	189.4	-	-	-	-	-	-	-	-	-	-	-	-	-	-	-	-	-	-	-	-	-	-	-	-	-	-	-	-	-	-	-	-
(+45)	761. 5081	[NO2-PAPE+H]+	-	-	-	-	-	573. 4859	658232	-	-	-	-	454. 2908	3001.8	-	-	308. 2209	284089	-	-	-	-	326. 2313	24679.4	-	-	-	-	-	-	-	-	-	-	-	-	-	-	-	-	-	-	-	-	-	-	-	-
(+45)	761. 5081	[NO2-PLPE+H]+	-	-	-	-	-	573. 4859	656087	-	-	-	-	454. 2910	2966.3	-	-	308. 2209	279664	-	-	-	-	326. 2313	24755.6	-	-	-	-	-	-	-	-	-	-	-	-	-	-	-	-	-	-	-	-	-	-	-	-
(+45)	761. 5081	[NO2-PLPE+H]+	-	-	-	-	-	573. 4859	665750	-	-	-	-	454. 2911	2905.6	-	-	308. 2209	281656	-	-	-	-	326. 2313	24024.3	-	-	-	-	-	-	-	-	-	-	-	-	-	-	-	-	-	-	-	-	-	-	-	-
(+ 61)	777. 5030	[(NO2)O-PLPE+H]+	-	-	-	-	-	589. 4814	93834.4	-	-	-	-	454. 2914	258.9	-	-	-	-	-	-	324. 2161	20682.6	-	-	-	-	-	-	-	-	342. 2267	3244.8	-	-	-	-	-	-	-	-	-	-	-	-	-	-	-	-
(+ 61)	777. 5030	[(NO2)O-PLPE+H]+	-	-	-	-	-	589. 4814	90740.3	-	-	-	-	454. 2912	224.5	-	-	-	-	-	-	324. 2161	19882.4	-	-	-	-	-	-	-	-	342. 2267	3426.8	-	-	-	-	-	-	-	-	-	-	-	-	-	-	-	-
(+ 61)	777. 5030	[(NO2)O-PLPE+H]+	-	-	-	-	-	589. 4814	87125.6	-	-	-	-	454. 2915	180.1	-	-	-	-	-	-	-	-	-	-	-	-	-	-	-	-	342. 2267	3426.8	-	-	-	-	-	-	-	-	-	-	-	-	-	-	-	-
(+74)	790. 4990	[(NO2)(NO)-PLPE+H]+	14332	-	-	-	-	602. 4772	3388	-	-	-	-	-	-	436. 2818	88.2	-	-	-	-	-	-	-	-	-	-	-	-	-	-	-	-	-	-	-	-	-	-	-	-	-	-	-	-	-	-	-	-
(+74)	790. 4990	[(NO2)(NO)-PLPE+H]+	15027	-	-	-	-	602. 4770	3264.7	-	-	-	-	-	-	436. 2817	56.8	-	-	-	-	-	-	-	-	-	-	-	-	-	-	-	-	-	-	-	-	-	-	-	-	-	-	-	-	-	-	-	-
(+74)	790. 4989	[(NO2)(NO)-PLPE+H]+	14525	-	-	-	-	602. 4768	3262.8	-	-	-	-	-	-	436. 2815	151.4	-	-	-	-	-	-	-	-	-	-	-	-	-	-	-	-	-	-	-	-	-	-	-	-	-	-	-	-	-	-	-	-
(+77)	793. 4979	[(NO2)2O-PLPE+H]+	-	-	-	-	-	605. 4748	2482.1	-	-	-	-	-	-	436. 2815	374.5	-	-	-	-	-	-	-	-	-	-	-	-	340. 2109	1133.6	-	-	-	-	-	-	-	-	-	-	-	-	-	-	-	-	-	-
(+77)	793. 4979	[(NO2)2O-PLPE+H]+	-	-	-	-	-	605. 4758	2610.5	-	-	-	-	454. 2914	41.6	-	-	-	-	-	-	-	-	-	-	-	-	-	-	340. 2110	998.7	-	-	-	-	-	-	-	-	-	-	-	-	-	-	-	-	-	-
(+77)	793. 4979	[(NO2)2O-PLPE+H]+	-	-	-	-	-	605. 4759	2941.6	-	-	-	-	454. 2923	48.9	-	-	-	-	-	-	-	-	-	-	-	-	-	-	340. 2109	954.2	-	-	-	-	-	-	-	-	-	-	-	-	-	-	-	-	-	-
(+90)	806. 4932	[2NO2-PLPE+H]+	-	-	-	-	-	618. 4715	13215.6	-	-	-	-	-	-	-	-	-	-	-	-	-	-	-	-	-	-	-	-	-	-	-	-	-	-	-	-	-	-	353. 2063	81662.1	-	-	-	-	-	-	-	-
(+90)	806. 4932	[2NO2-PLPE+H]+	-	-	-	-	-	618. 4715	13369	-	-	-	-	-	-	-	-	-	-	-	-	-	-	-	-	-	-	-	-	-	-	-	-	-	-	-	-	-	-	353. 2063	79091.8	-	-	-	-	-	-	-	-
(+90)	806. 4932	[2NO2-PLPE+H]+	-	-	-	-	-	618. 4715	13169.9	-	-	-	-	-	-	-	-	-	-	-	-	-	-	-	-	-	-	-	-	-	-	-	-	-	-	-	-	-	-	353. 2062	80191.7	-	-	-	-	-	-	-	-
[truncated: 12 more columns]
