# Supplementary material for: Advancing Target Identification of Nitrated Phospholipids in Biological Systems by HCD Specific Fragmentation Fingerprinting in Orbitrap Platforms
Source: Molecules. 2020 May 1;25(9):2120. doi: 10.3390/molecules25092120 (PMC7248851; doi:10.3390/molecules25092120)
Supplement: Supplementary file 1 [file molecules-25-02120-s001.zip › Table S11_Product ion intensity of PE in negative-ion mode_Molecules_Neves et al_2020.xlsx.xls]

## Sheet: 1 µg mL_NCE20_NEG
FA = 282 (Oleic acid) ; 280 (Linoleic acid) ; 304 (Arachidonic acid)
NL HNO2 = 47
NL (NO2⁃FA- H2O) = m/z 452
NL (NO2-FA) = m/z 434
[NO2⁃FA ̶ H] ̶ = m/z 326 ; m/z 324 ; m/z 348
[(NO2)O-FA+H]+ = m/z 342 ; m/z 340 ; m/z 364
[(NO2)2O+FA ̶ H] ̶ = m/z 358 ; m/z 356; m/z 380
[2NO2⁃FA ̶ H] ̶ = m/z 371 ; m/z 369 ; m/z 393
[NO2⁃FA-H2O ̶ H] ̶ = m/z 308 ; m/z 306 ; m/z 330
[(NO2)O⁃FA-H2O ̶ H] ̶ = m/z 324 ; m/z 322 ; m/z 346
[(NO2)2O⁃FA ̶ H2O ̶ H] ̶ = m/z 340 ; m/z 338 ; m/z 362
[2NO2⁃FA ̶ H2O ̶ H] ̶ = m/z 353 ; m/z 351 ; m/z 375
1 µg mL−1_NCE 20				NL 47		PI 452		PI 434		PI 306		PI 308		PI 322		PI 324		PI 326		PI 330		PI 338		PI 340		PI 342		PI 346		PI 348		PI 351		PI 353		PI 356		PI 358		PI 362		PI 364		PI 369		PI 371		PI 375
Modification	m/z		Intensity	m/z	Intesity	m/z	Intesity	m/z	Intesity	m/z	Intesity	m/z	Intesity	m/z	Intesity	m/z	Intesity	m/z	Intesity	m/z	Intesity	m/z	Intesity	m/z	Intesity	m/z	Intesity	m/z	Intesity	m/z	Intesity	m/z	Intesity	m/z	Intesity	m/z	Intesity	m/z	Intesity	m/z	Intesity	m/z	Intesity	m/z	Intesity	m/z	Intesity	m/z	Intesity
(+45)	761. 5069	[NO2-POPE−H]−	37702	-	-	452. 2793	3006	434. 2689	489	-	-	308. 2241	789	-	-	-	-	326. 2344	12555	-	-	-	-	-	-	-	-	-	-	-	-	-	-	-	-	-	-	-	-	-	-	-	-	-	-	-	-	-	-
(+45)	761. 5069	[NO2-POPE−H]−	38316	-	-	452. 2794	2607	434. 2685	492	-	-	308. 2241	928	-	-	-	-	326. 2344	12445	-	-	-	-	-	-	-	-	-	-	-	-	-	-	-	-	-	-	-	-	-	-	-	-	-	-	-	-	-	-
(+45)	761. 5070	[NO2-POPE−H]−	37520	-	-	452. 2793	2647	434. 2685	377	-	-	308. 2240	701	-	-	-	-	326. 2344	11488	-	-	-	-	-	-	-	-	-	-	-	-	-	-	-	-	-	-	-	-	-	-	-	-	-	-	-	-	-	-
(+ 61)	777. 5047	[(NO2)O-POPE−H]−	68914	730. 5036	1937	452. 2792	4626	434. 2684	366	-	-	-	-	-	-	324. 2188	94	-	-	-	-	-	-	-	-	342. 2293	19796	-	-	-	-	-	-	-	-	-	-	-	-	-	-	-	-	-	-	-	-	-	-
(+ 61)	777. 5047	[(NO2)O-POPE−H]−	66232	730. 5035	2042	452. 2792	4492	434. 2688	199	-	-	-	-	-	-	324. 2182	33	-	-	-	-	-	-	-	-	342. 2292	18052	-	-	-	-	-	-	-	-	-	-	-	-	-	-	-	-	-	-	-	-	-	-
(+ 61)	777. 5048	[(NO2)O-POPE−H]−	66118	730. 5040	1779	452. 2792	4749	434. 2682	194	-	-	-	-	-	-	324. 2184	86	-	-	-	-	-	-	-	-	342. 2293	17483	-	-	-	-	-	-	-	-	-	-	-	-	-	-	-	-	-	-	-	-	-	-
(+74)	790. 4983	[(NO2)(NO)-POPE−H]−	-	-	-	452. 2796	1004	434. 2688	92	-	-	308. 2237	36	-	-	-	-	-	-	-	-	-	-	-	-	-	-	-	-	-	-	-	-	-	-	-	-	-	-	-	-	-	-	-	-	-	-	-	-
(+74)	790. 4983	[(NO2)(NO)-POPE−H]−	-	-	-	452. 2794	822	434. 2688	161	-	-	308. 2235	106	-	-	-	-	-	-	-	-	-	-	-	-	-	-	-	-	-	-	-	-	-	-	-	-	-	-	-	-	-	-	-	-	-	-	-	-
(+74)	790. 4983	[(NO2)(NO)-POPE−H]−	-	-	-	452. 2796	901	434. 2692	83	-	-	308. 2246	24	-	-	-	-	-	-	-	-	-	-	-	-	-	-	-	-	-	-	-	-	-	-	-	-	-	-	-	-	-	-	-	-	-	-	-	-
(+77)	793. 4992	[(NO2)2O-POPE−H]−	18994	746. 4985	1877	452. 2795	5224	434. 2688	1143	-	-	-	-	-	-	-	-	-	-	-	-	-	-	340. 2140	236	-	-	-	-	-	-	-	-	-	-	-	-	358. 2246	2226	-	-	-	-	-	-	-	-	-	-
(+77)	793. 4989	[(NO2)2O-POPE−H]−	18510	746. 4978	1606	452. 2795	5102	434. 2688	1120	-	-	-	-	-	-	-	-	-	-	-	-	-	-	340. 2137	366	-	-	-	-	-	-	-	-	-	-	-	-	358. 2246	1993	-	-	-	-	-	-	-	-	-	-
(+77)	793. 4989	[(NO2)2O-POPE−H]−	18707	746. 4990	1774	452. 2795	5260	434. 2687	1186	-	-	-	-	-	-	-	-	-	-	-	-	-	-	340. 2137	386	-	-	-	-	-	-	-	-	-	-	-	-	358. 2247	2082	-	-	-	-	-	-	-	-	-	-
(+90)	806. 4959	[2NO2-POPE−H]−	70411	759. 4941	13380	452. 2791	6807	434. 2687	1692	-	-	-	-	-	-	-	-	-	-	-	-	-	-	-	-	-	-	-	-	-	-	-	-	353. 2103	3179	-	-	-	-	-	-	-	-	-	-	371. 2194	3850	-	-
(+90)	806. 4959	[2NO2-POPE−H]−	68060.1	759. 4941	12701	452. 2791	6253	434. 2689	1609	-	-	-	-	-	-	-	-	-	-	-	-	-	-	-	-	-	-	-	-	-	-	-	-	353. 2103	2963	-	-	-	-	-	-	-	-	-	-	371. 2194	3740	-	-
(+90)	806. 4960	[2NO2-POPE−H]−	66689.3	759. 4942	13188	452. 2792	6717	434. 2689	1605	-	-	-	-	-	-	-	-	-	-	-	-	-	-	-	-	-	-	-	-	-	-	-	-	353. 2104	3020	-	-	-	-	-	-	-	-	-	-	371. 2194	3824	-	-
(+45)	783. 4927	[NO2-PAPE−H]−	379.5	-	-	452. 2781	14534	-	-	-	-	-	-	-	-	-	-	-	-	-	-	-	-	-	-	-	-	-	-	348. 2182	88	-	-	-	-	-	-	-	-	-	-	-	-	-	-	-	-	-	-
(+45)	783. 4919	[NO2-PAPE−H]−	377	-	-	452. 2781	14175	-	-	-	-	-	-	-	-	-	-	-	-	-	-	-	-	-	-	-	-	-	-	348. 2174	21	-	-	-	-	-	-	-	-	-	-	-	-	-	-	-	-	-	-
(+45)	783. 4924	[NO2-PAPE−H]−	337	-	-	452. 2781	14399	-	-	-	-	-	-	-	-	-	-	-	-	-	-	-	-	-	-	-	-	-	-	-	-	-	-	-	-	-	-	-	-	-	-	-	-	-	-	-	-	-	-
(+ 61)	799. 4893	[(NO2)O-PAPE−H]−	5851	752. 4873	87	452. 2799	2295	-	-	-	-	-	-	-	-	-	-	-	-	-	-	-	-	-	-	-	-	-	-	-	-	-	-	-	-	-	-	-	-	-	-	364. 2143	372	-	-	-	-	-	-
(+ 61)	799. 4886	[(NO2)O-PAPE−H]−	5297	752. 4880	65	452. 2799	2130	-	-	-	-	-	-	-	-	-	-	-	-	-	-	-	-	-	-	-	-	-	-	-	-	-	-	-	-	-	-	-	-	-	-	364. 2144	382	-	-	-	-	-	-
(+ 61)	799. 4882	[(NO2)O-PAPE−H]−	5442	-	-	452. 2798	1990	-	-	-	-	-	-	-	-	-	-	-	-	-	-	-	-	-	-	-	-	-	-	-	-	-	-	-	-	-	-	-	-	-	-	364. 2144	442	-	-	-	-	-	-
(+74)	812. 4845	[(NO2)(NO)-PAPE−H]−	7475.1	765. 4826	1681.1	452. 2789	4951.2	-	-	-	-	-	-	-	-	-	-	-	-	-	-	-	-	-	-	-	-	-	-	-	-	-	-	-	-	-	-	-	-	-	-	-	-	-	-	-	-	-	-
(+74)	812. 4846	[(NO2)(NO)-PAPE−H]−	7615.3	765. 4828	1496.3	452. 2789	3697.1	-	-	-	-	-	-	-	-	-	-	-	-	-	-	-	-	-	-	-	-	-	-	-	-	-	-	-	-	-	-	-	-	-	-	-	-	-	-	-	-	-	-
(+74)	812. 4847	[(NO2)(NO)-PAPE−H]−	7714.2	765. 4826	1655.9	452. 2789	3888.3	-	-	-	-	-	-	-	-	-	-	-	-	-	-	-	-	-	-	-	-	-	-	-	-	-	-	-	-	-	-	-	-	-	-	-	-	-	-	-	-	-	-
(+77)	815. 4814	[(NO2)2O-PAPE−H]−	11798	768. 4811	228	452. 2783	2645	-	-	-	-	-	-	-	-	-	-	-	-	-	-	-	-	-	-	-	-	-	-	-	-	-	-	-	-	-	-	-	-	362. 1983	26	-	-	-	-	-	-	-	-
(+77)	815. 4809	[(NO2)2O-PAPE−H]−	12125	768. 4812	101	452. 2782	2455	-	-	-	-	-	-	-	-	-	-	-	-	-	-	-	-	-	-	-	-	-	-	-	-	-	-	-	-	-	-	-	-	-	-	-	-	-	-	-	-	-	-
(+77)	815. 4816	[(NO2)2O-PAPE−H]−	11955	768. 4802	192	452. 2784	2466	-	-	-	-	-	-	-	-	-	-	-	-	-	-	-	-	-	-	-	-	-	-	-	-	-	-	-	-	-	-	-	-	-	-	-	-	-	-	-	-	-	-
(+90)	828. 4775	[2NO2-PAPE−H]−	-	-	-	-	-	-	-	-	-	-	-	-	-	-	-	-	-	-	-	-	-	-	-	-	-	-	-	-	-	-	-	-	-	-	-	-	-	-	-	-	-	-	-	-	-	-	-
(+90)	828. 4775	[2NO2-PAPE−H]−	-	-	-	-	-	-	-	-	-	-	-	-	-	-	-	-	-	-	-	-	-	-	-	-	-	-	-	-	-	-	-	-	-	-	-	-	-	-	-	-	-	-	-	-	-	-	-
(+90)	828. 4775	[2NO2-PAPE−H]−	-	-	-	-	-	-	-	-	-	-	-	-	-	-	-	-	-	-	-	-	-	-	-	-	-	-	-	-	-	-	-	-	-	-	-	-	-	-	-	-	-	-	-	-	-	-	-
(+45)	759. 4926	[NO2-PLPE−H]−	241399	712. 4923	6054	452. 2781	18516	434. 2675	5128	306. 2073	5527	-	-	-	-	324. 2179	41811	-	-	-	-	-	-	-	-	-	-	-	-	-	-	-	-	-	-	-	-	-	-	-	-	-	-	-	-	-	-	-	-
(+45)	759. 4925	[NO2-PLPE−H]−	213358	712. 4918	5342	452. 2782	17959	434. 2676	4920	306. 2073	5314	-	-	-	-	324. 2180	38743	-	-	-	-	-	-	-	-	-	-	-	-	-	-	-	-	-	-	-	-	-	-	-	-	-	-	-	-	-	-	-	-
(+45)	759. 4926	[NO2-PLPE−H]−	215207	712. 4917	5786	452. 2782	18585	434. 2676	4858	306. 2073	5324	-	-	-	-	324. 2180	39877	-	-	-	-	-	-	-	-	-	-	-	-	-	-	-	-	-	-	-	-	-	-	-	-	-	-	-	-	-	-	-	-
(+ 61)	775. 4894	[(NO2)O-PLPE−H]−	31283	728. 4872	9056	452. 2782	2599	434. 2675	83	-	-	-	-	322. 2024	462		-	-	-	-	-	-	-	340. 2128	2453	-	-	-	-	-	-	-	-	-	-	-	-	-	-	-	-	-	-	-	-	-	-	-	-
(+ 61)	775. 4892	[(NO2)O-PLPE−H]−	35402	728. 4871	10297	452. 2782	2405	434. 2676	164	-	-	-	-	322. 2024	812	-	-	-	-	-	-	-	-	340. 2126	2723	-	-	-	-	-	-	-	-	-	-	-	-	-	-	-	-	-	-	-	-	-	-	-	-
(+ 61)	775. 4895	[(NO2)O-PLPE−H]−	34909	728. 4868	9248	452. 2786	2431	434. 2676	107	-	-	-	-	322. 2022	635	-	-	-	-	-	-	-	-	340. 2127	2537	-	-	-	-	-	-	-	-	-	-	-	-	-	-	-	-	-	-	-	-	-	-	-	-
(+77)	791. 4819	[(NO2)2O-PLPE−H]−	7671	744. 4823	7685	452. 2783	1847	434. 2677	387	-	-	-	-	-	-	-	-	-	-	-	-	338. 1979	51	-	-	-	-	-	-	-	-	-	-	-	-	356. 2443	819	-	-	-	-	-	-	-	-	-	-	-	-
(+77)	791. 4817	[(NO2)2O-PLPE−H]−	7109	744. 4822	6748	452. 2783	1313	434. 2678	152	-	-	-	-	-	-	-	-	-	-	-	-	-	-	-	-	-	-	-	-	-	-	-	-	-	-	356. 2442	802	-	-	-	-	-	-	-	-	-	-	-	-
(+77)	791. 4819	[(NO2)2O-PLPE−H]−	7965	744. 4822	7819	452. 2782	1901	434. 2677	240	-	-	-	-	-	-	-	-	-	-	-	-	-	-	-	-	-	-	-	-	-	-	-	-	-	-	356. 2444	917	-	-	-	-	-	-	-	-	-	-	-	-
(+90)	804. 4761	[2NO2-PLPE−H]−	8386	757. 4769	18021	452. 2781	3422	434. 2680	384	-	-	-	-	-	-	-	-	-	-	-	-	-	-	-	-	-	-	-	-	-	-	-	-	-	-	-	-	-	-	-	-	-	-	369. 2027	98	-	-	-	-
(+90)	804. 4757	[2NO2-PLPE−H]−	7263	757. 4769	15759	452. 2782	2798	434. 2676	368	-	-	-	-	-	-	-	-	-	-	-	-	-	-	-	-	-	-	-	-	-	-	-	-	-	-	-	-	-	-	-	-	-	-	369. 2041	29	-	-	-	-
(+90)	804. 4760	[2NO2-PLPE−H]−	8119	757. 4768	16796	452. 2782	2869	434. 2679	372	-	-	-	-	-	-	-	-	-	-	-	-	-	-	-	-	-	-	-	-	-	-	-	-	-	-	-	-	-	-	-	-	-	-	369. 2033	109	-	-	-	-
[truncated: 4 more columns]

## Sheet: 1 µg mL_NCE25_NEG
1 µg mL−1_NCE 25				NL 47		PI 452		PI 434		PI 306		PI 308		PI 322		PI 324		PI 326		PI 330		PI 338		PI 340		PI 342		PI 346		PI 348		PI 351		PI 353		PI 356		PI 358		PI 362		PI 364		PI 369		PI 371		PI 375
Modification	m/z		Intensity	m/z	Intesity	m/z	Intesity	m/z	Intesity	m/z	Intesity	m/z	Intesity	m/z	Intesity	m/z	Intesity	m/z	Intesity	m/z	Intesity	m/z	Intesity	m/z	Intesity	m/z	Intesity	m/z	Intesity	m/z	Intesity	m/z	Intesity	m/z	Intesity	m/z	Intesity	m/z	Intesity	m/z	Intesity	m/z	Intesity	m/z	Intesity	m/z	Intesity	m/z	Intesity
(+45)	761. 5098	[NO2-POPE−H]−	8072.1	714. 5058	34.2	452. 2791	3417.7	434. 2682	778	-	-	308. 2238	2091.6	-	-	-	-	326. 2343	13451	-	-	-	-	-	-	-	-	-	-	-	-	-	-	-	-	-	-	-	-	-	-	-	-	-	-	-	-	-	-
(+45)	761. 5096	[NO2-POPE−H]−	8466.8	-	-	452. 2791	3882.4	434. 2683	920.4	-	-	308. 2238	2261.8	-	-	-	-	326. 2344	15127	-	-	-	-	-	-	-	-	-	-	-	-	-	-	-	-	-	-	-	-	-	-	-	-	-	-	-	-	-	-
(+45)	761. 5097	[NO2-POPE−H]−	8451.5	-	-	452. 2791	3569.5	434. 2684	1130.8	-	-	308. 2238	2137.4	-	-	-	-	326. 2344	14205	-	-	-	-	-	-	-	-	-	-	-	-	-	-	-	-	-	-	-	-	-	-	-	-	-	-	-	-	-	-
(+ 61)	777. 5044	[(NO2)O-POPE−H]−	18298	730. 5035	977.2	452. 2793	6552.5	434. 2688	728.7	-	-	-	-	-	-	324. 2188	468.4	-	-	-	-	-	-	-	-	342. 2293	24926	-	-	-	-	-	-	-	-	-	-	-	-	-	-	-	-	-	-	-	-	-	-
(+ 61)	777. 5045	[(NO2)O-POPE−H]−	18171.4	730. 5039	807.3	452. 2793	6870.9	434. 2688	687.7	-	-	-	-	-	-	324. 2188	496.6	-	-	-	-	-	-	-	-	342. 2293	25227.8	-	-	-	-	-	-	-	-	-	-	-	-	-	-	-	-	-	-	-	-	-	-
(+ 61)	777. 5045	[(NO2)O-POPE−H]−	17996.3	730. 5043	778.8	452. 2792	6823.8	434. 2687	787.7	-	-	-	-	-	-	324. 2188	349.5	-	-	-	-	-	-	-	-	342. 2293	24809.2	-	-	-	-	-	-	-	-	-	-	-	-	-	-	-	-	-	-	-	-	-	-
(+74)	790. 4983	[(NO2)(NO)-POPE−H]−	-	-	-	452. 2794	1380	434. 2685	205	-	-	308. 2238	687	-	-	-	-	-	-	-	-	-	-	-	-	-	-	-	-	-	-	-	-	-	-	-	-	-	-	-	-	-	-	-	-	-	-	-	-
(+74)	790. 4983	[(NO2)(NO)-POPE−H]−	-	-	-	452. 2796	1446	434. 2686	241	-	-	308. 2239	525	-	-	-	-	-	-	-	-	-	-	-	-	-	-	-	-	-	-	-	-	-	-	-	-	-	-	-	-	-	-	-	-	-	-	-	-
(+74)	790. 4983	[(NO2)(NO)-POPE−H]−	-	-	-	452. 2795	1363	434. 2685	118	-	-	308. 2240	565	-	-	-	-	-	-	-	-	-	-	-	-	-	-	-	-	-	-	-	-	-	-	-	-	-	-	-	-	-	-	-	-	-	-	-	-
(+77)	793. 4992	[(NO2)2O-POPE−H]−	4675	746. 4974	356.5	452. 2794	7120.8	434. 2687	1520.8	-	-	-	-	-	-	-	-	-	-	-	-	-	-	340. 2138	830.7	-	-	-	-	-	-	-	-	-	-	-	-	358. 2246	3634.9	-	-	-	-	-	-	-	-	-	-
(+77)	793. 4994	[(NO2)2O-POPE−H]−	5263.8	746. 4985	377.6	452. 2793	7481.5	434. 2686	1449.7	-	-	-	-	-	-	-	-	-	-	-	-	-	-	340. 2136	783.3	-	-	-	-	-	-	-	-	-	-	-	-	358. 2244	3972.6	-	-	-	-	-	-	-	-	-	-
(+77)	793. 4994	[(NO2)2O-POPE−H]−	5160.5	746. 4981	276.4	452. 2793	7348	434. 2685	1423.3	-	-	-	-	-	-	-	-	-	-	-	-	-	-	340. 2136	927.5	-	-	-	-	-	-	-	-	-	-	-	-	358. 2244	3621.1	-	-	-	-	-	-	-	-	-	-
(+90)	806. 4981	[2NO2-POPE−H]−	13281.6	759. 4942	3401.3	452. 2792	9100.5	434. 2684	2324.5	-	-	-	-	-	-	-	-	-	-	-	-	-	-	-	-	-	-	-	-	-	-	-	-	353. 2096	8737.2	-	-	-	-	-	-	-	-	-	-	371. 2191	2916.5	-	-
(+90)	806. 4977	[2NO2-POPE−H]−	14611	759. 4940	3553.1	452. 2791	9683.7	434. 2686	2518.7	-	-	-	-	-	-	-	-	-	-	-	-	-	-	-	-	-	-	-	-	-	-	-	-	353. 2096	9393.5	-	-	-	-	-	-	-	-	-	-	371. 2193	3165.6	-	-
(+90)	806. 4981	[2NO2-POPE−H]−	15685.1	759. 4940	4192.1	452. 2793	11334.9	434. 2684	2869.3	-	-	-	-	-	-	-	-	-	-	-	-	-	-	-	-	-	-	-	-	-	-	-	-	353. 2095	10779.4	-	-	-	-	-	-	-	-	-	-	371. 2192	3382.9	-	-
(+45)	783. 4925	[NO2-PAPE−H]−	-	-	-	452. 2782	8478.6	-	-	-	-	-	-	-	-	-	-	-	-	-	-	-	-	-	-	-	-	-	-	-	-	-	-	-	-	-	-	-	-	-	-	-	-	-	-	-	-	-	-
(+45)	783. 4904	[NO2-PAPE−H]−	27.1	-	-	452. 2781	8804.8	-	-	-	-	-	-	-	-	-	-	-	-	-	-	-	-	-	-	-	-	-	-	348. 2183	33	-	-	-	-	-	-	-	-	-	-	-	-	-	-	-	-	-	-
(+45)	783.492	[NO2-PAPE−H]−	-	-	-	452. 2781	8520.7	-	-	-	-	-	-	-	-	-	-	-	-	-	-	-	-	-	-	-	-	-	-	348. 2183	94	-	-	-	-	-	-	-	-	-	-	-	-	-	-	-	-	-	-
(+ 61)	799. 4882	[(NO2)O-PAPE−H]−	390	-	-	452. 2799	1830.9	-	-	-	-	-	-	-	-	-	-	-	-	-	-	-	-	-	-	-	-	-	-	-	-	-	-	-	-	-	-	-	-	-	-	364. 2144	851.5	-	-	-	-	-	-
(+ 61)	799. 4875	[(NO2)O-PAPE−H]−	291.1	-	-	452. 2801	2018.8	-	-	-	-	-	-	-	-	-	-	-	-	-	-	-	-	-	-	-	-	-	-	-	-	-	-	-	-	-	-	-	-	-	-	364. 2145	848.6	-	-	-	-	-	-
(+ 61)	799. 4883	[(NO2)O-PAPE−H]−	189	-	-	452. 2799	1977.3	-	-	-	-	-	-	-	-	-	-	-	-	-	-	-	-	-	-	-	-	-	-	-	-	-	-	-	-	-	-	-	-	-	-	364. 2144	840.6	-	-	-	-	-	-
(+74)	812. 4846	[(NO2)(NO)-PAPE−H]−	218.5	-	-	452. 2788	4719.3	-	-	-	-	-	-	-	-	-	-	-	-	-	-	-	-	-	-	-	-	-	-	-	-	-	-	-	-	-	-	-	-	-	-	-	-	-	-	-	-	-	-
(+74)	812. 4825	[(NO2)(NO)-PAPE−H]−	387.7	-	-	452. 2789	3329.3	-	-	-	-	-	-	-	-	-	-	-	-	-	-	-	-	-	-	-	-	-	-	-	-	-	-	-	-	-	-	-	-	-	-	-	-	-	-	-	-	-	-
(+74)	812. 4828	[(NO2)(NO)-PAPE−H]−	359.7	-	-	452. 2788	2808.1	-	-	-	-	-	-	-	-	-	-	-	-	-	-	-	-	-	-	-	-	-	-	-	-	-	-	-	-	-	-	-	-	-	-	-	-	-	-	-	-	-	-
(+77)	815. 4816	[(NO2)2O-PAPE−H]−	3279.8	-	-	452. 2781	3109.2	-	-	-	-	-	-	-	-	-	-	-	-	-	-	-	-	-	-	-	-	-	-	-	-	-	-	-	-	-	-	-	-	-	-	-	-	-	-	-	-	-	-
(+77)	815. 4818	[(NO2)2O-PAPE−H]−	3239.2	-	-	452. 2782	3005.7	-	-	-	-	-	-	-	-	-	-	-	-	-	-	-	-	-	-	-	-	-	-	-	-	-	-	-	-	-	-	-	-	-	-	-	-	-	-	-	-	-	-
(+77)	815. 4817	[(NO2)2O-PAPE−H]−	3034.4	-	-	452. 2782	2907.3	-	-	-	-	-	-	-	-	-	-	-	-	-	-	-	-	-	-	-	-	-	-	-	-	-	-	-	-	-	-	-	-	-	-	-	-	-	-	-	-	-	-
(+90)	828. 4775	[2NO2-PAPE−H]−	-	-	-	-	-	-	-	-	-	-	-	-	-	-	-	-	-	-	-	-	-	-	-	-	-	-	-	-	-	-	-	-	-	-	-	-	-	-	-	-	-	-	-	-	-	-	-
(+90)	828. 4775	[2NO2-PAPE−H]−	-	-	-	-	-	-	-	-	-	-	-	-	-	-	-	-	-	-	-	-	-	-	-	-	-	-	-	-	-	-	-	-	-	-	-	-	-	-	-	-	-	-	-	-	-	-	-
(+90)	828. 4775	[2NO2-PAPE−H]−	-	-	-	-	-	-	-	-	-	-	-	-	-	-	-	-	-	-	-	-	-	-	-	-	-	-	-	-	-	-	-	-	-	-	-	-	-	-	-	-	-	-	-	-	-	-	-
(+45)	759. 4927	[NO2-PLPE−H]−	37182.8	712. 4915	2825.1	452. 2782	21942.2	434. 2676	6694.8	306. 2074	7961.7	-	-	-	-	324. 2180	32960.6	-	-	-	-	-	-	-	-	-	-	-	-	-	-	-	-	-	-	-	-	-	-	-	-	-	-	-	-	-	-	-	-
(+45)	759. 4927	[NO2-PLPE−H]−	34769.3	712. 4919	2786.1	452. 2782	22015.6	434. 2676	6129.9	306. 2074	7594.7	-	-	-	-	324. 2180	31672.3	-	-	-	-	-	-	-	-	-	-	-	-	-	-	-	-	-	-	-	-	-	-	-	-	-	-	-	-	-	-	-	-
(+45)	759. 4926	[NO2-PLPE−H]−	34349.2	712. 4915	2837.5	452. 2782	20991.9	434. 2676	5884.5	306. 2074	7706.8	-	-	-	-	324. 2180	30823.5	-	-	-	-	-	-	-	-	-	-	-	-	-	-	-	-	-	-	-	-	-	-	-	-	-	-	-	-	-	-	-	-
(+ 61)	775. 4887	[(NO2)O-PLPE−H]−	9062.2	728. 4872	3893.9	452. 2781	4175.1	434. 2675	828.3	-	-	-	-	322. 2023	1817.7	-	-	-	-	-	-	-	-	340. 2127	3774.5	-	-	-	-	-	-	-	-	-	-	-	-	-	-	-	-	-	-	-	-	-	-	-	-
(+ 61)	775. 4890	[(NO2)O-PLPE−H]−	8907.7	728. 4870	3861	452. 2782	4150.7	434. 2674	712.7	-	-	-	-	322. 2024	1814.6	-	-	-	-	-	-	-	-	340. 2127	3654	-	-	-	-	-	-	-	-	-	-	-	-	-	-	-	-	-	-	-	-	-	-	-	-
(+ 61)	775. 4887	[(NO2)O-PLPE−H]−	8680.1	728. 4870	3715.7	452. 2781	4205	434. 2675	755.2	-	-	-	-	322. 2024	1700	-	-	-	-	-	-	-	-	340. 2127	3488.2	-	-	-	-	-	-	-	-	-	-	-	-	-	-	-	-	-	-	-	-	-	-	-	-
(+77)	791. 4823	[(NO2)2O-PLPE−H]−	1496.5	744. 4821	2171.1	452. 2782	2412.4	434. 2675	429.6	-	-	-	-	-	-	-	-	-	-	-	-	338. 1979	35.1	-	-	-	-	-	-	-	-	-	-	-	-	356. 2442	594	-	-	-	-	-	-	-	-	-	-	-	-
(+77)	791. 4824	[(NO2)2O-PLPE−H]−	1532.2	744. 4820	2091.6	452. 2782	2490.2	434. 2673	455.4	-	-	-	-	-	-	-	-	-	-	-	-	338. 1973	108.4	-	-	-	-	-	-	-	-	-	-	-	-	356. 2442	758	-	-	-	-	-	-	-	-	-	-	-	-
(+77)	791. 4827	[(NO2)2O-PLPE−H]−	1756.1	744. 4814	2025.4	452. 2781	2478.9	434. 2674	507.4	-	-	-	-	-	-	-	-	-	-	-	-	338.198	31.1	-	-	-	-	-	-	-	-	-	-	-	-	356. 2442	640	-	-	-	-	-	-	-	-	-	-	-	-
(+90)	804. 4764	[2NO2-PLPE−H]−	891	757. 4758	2551.1	452. 2780	5025.8	434. 2676	1188.6	-	-	-	-	-	-	-	-	-	-	-	-	-	-	-	-	-	-	-	-	-	-	-	-	-	-	-	-	-	-	-	-	-	-	-	-	-	-	-	-
(+90)	804. 4763	[2NO2-PLPE−H]−	730.2	757. 4762	2526.5	452. 2782	4983.1	434. 2674	1144.1	-	-	-	-	-	-	-	-	-	-	-	-	-	-	-	-	-	-	-	-	-	-	-	-	-	-	-	-	-	-	-	-	-	-	369. 2282	74.3	-	-	-	-
(+90)	804. 4761	[2NO2-PLPE−H]−	601.6	757. 4767	2790.5	452. 2782	4901.6	434. 2674	1259.2	-	-	-	-	-	-	-	-	-	-	-	-	-	-	-	-	-	-	-	-	-	-	-	-	-	-	-	-	-	-	-	-	-	-	369. 2271	36.1	-	-	-	-
[truncated: 4 more columns]

## Sheet: 1 µg mL_NCE30_NEG
1 µg mL−1_NCE 30				NL 47		PI 452		PI 434		PI 306		PI 308		PI 322		PI 324		PI 326		PI 330		PI 338		PI 340		PI 342		PI 346		PI 348		PI 351		PI 353		PI 356		PI 358		PI 362		PI 364		PI 369		PI 371		PI 375
Modification	m/z		Intensity	m/z	Intesity	m/z	Intesity	m/z	Intesity	m/z	Intesity	m/z	Intesity	m/z	Intesity	m/z	Intesity	m/z	Intesity	m/z	Intesity	m/z	Intesity	m/z	Intesity	m/z	Intesity	m/z	Intesity	m/z	Intesity	m/z	Intesity	m/z	Intesity	m/z	Intesity	m/z	Intesity	m/z	Intesity	m/z	Intesity	m/z	Intesity	m/z	Intesity	m/z	Intesity
(+45)	761. 5078	[NO2-POPE−H]−	348.3	714. 5105	27.1	452. 2792	2012.8	434. 2681	174.6	-	-	308. 2238	2274.5	-	-	-	-	326. 2344	8005	-	-	-	-	-	-	-	-	-	-	-	-	-	-	-	-	-	-	-	-	-	-	-	-	-	-	-	-	-	-
(+45)	761. 5084	[NO2-POPE−H]−	523.6	714. 5104	22.8	452. 2791	2158.5	434. 2683	319.1	-	-	308. 2238	2682.6	-	-	-	-	326. 2344	8898	-	-	-	-	-	-	-	-	-	-	-	-	-	-	-	-	-	-	-	-	-	-	-	-	-	-	-	-	-	-
(+45)	761. 5096	[NO2-POPE−H]−	385.3	-	-	452. 2792	2080.5	434. 2682	336.8	-	-	308. 2238	2410.3	-	-	-	-	326. 2344	7936	-	-	-	-	-	-	-	-	-	-	-	-	-	-	-	-	-	-	-	-	-	-	-	-	-	-	-	-	-	-
(+ 61)	777. 5051	[(NO2)O-POPE−H]−	1794	-	-	452. 2793	3396.5	434. 2685	237.7	-	-	-	-	-	-	324. 2188	367.3	-	-	-	-	-	-	-	-	342. 2294	12313.1	-	-	-	-	-	-	-	-	-	-	-	-	-	-	-	-	-	-	-	-	-	-
(+ 61)	777. 5044	[(NO2)O-POPE−H]−	1791	730. 64	-	452. 2793	3560.7	434. 2683	229.8	-	-	-	-	-	-	324. 2188	356.1	-	-	-	-	-	-	-	-	342. 2293	12820.9	-	-	-	-	-	-	-	-	-	-	-	-	-	-	-	-	-	-	-	-	-	-
(+ 61)	777. 5048	[(NO2)O-POPE−H]−	1625	-	-	452. 2794	3432.3	434. 2691	139.6	-	-	-	-	-	-	324. 2190	369.1	-	-	-	-	-	-	-	-	342. 2293	11904.3	-	-	-	-	-	-	-	-	-	-	-	-	-	-	-	-	-	-	-	-	-	-
(+74)	790. 4983	[(NO2)(NO)-POPE−H]−	-	-	-	452. 2790	775	-	-	-	-	308. 2237	701	-	-	-	-	-	-	-	-	-	-	-	-	-	-	-	-	-	-	-	-	-	-	-	-	-	-	-	-	-	-	-	-	-	-	-	-
(+74)	790. 4983	[(NO2)(NO)-POPE−H]−	-	-	-	452. 2791	831	-	-	-	-	308. 2237	750	-	-	-	-	-	-	-	-	-	-	-	-	-	-	-	-	-	-	-	-	-	-	-	-	-	-	-	-	-	-	-	-	-	-	-	-
(+74)	790. 4983	[(NO2)(NO)-POPE−H]−	-	-	-	452. 2792	939	434. 2679	55	-	-	308. 2239	674	-	-	-	-	-	-	-	-	-	-	-	-	-	-	-	-	-	-	-	-	-	-	-	-	-	-	-	-	-	-	-	-	-	-	-	-
(+77)	793. 4976	[(NO2)2O-POPE−H]−	-	-	-	452. 2794	3855.2	434. 2685	623.8	-	-	-	-	-	-	-	-	-	-	-	-	-	-	340. 2137	254.5	-	-	-	-	-	-	-	-	-	-	-	-	358. 2244	1877.2	-	-	-	-	-	-	-	-	-	-
(+77)	793. 4990	[(NO2)2O-POPE−H]−	-	-	-	452. 2794	4099.2	434. 2684	605.3	-	-	-	-	-	-	-	-	-	-	-	-	-	-	340. 2138	324.9	-	-	-	-	-	-	-	-	-	-	-	-	358. 2246	2053.5	-	-	-	-	-	-	-	-	-	-
(+77)	793. 4984	[(NO2)2O-POPE−H]−	-	-	-	452. 2794	4138.9	434. 2687	819.2	-	-	-	-	-	-	-	-	-	-	-	-	-	-	340. 2139	268.6	-	-	-	-	-	-	-	-	-	-	-	-	358. 2244	2136.8	-	-	-	-	-	-	-	-	-	-
(+90)	806. 4932	[2NO2-POPE−H]−	-	-	-	452. 2792	7722.3	434. 2682	2128.5	-	-	-	-	-	-	-	-	-	-	-	-	-	-	-	-	-	-	-	-	-	-	-	-	353. 2096	10946.5	-	-	-	-	-	-	-	-	-	-	371. 2193	985.9	-	-
(+90)	806. 4932	[2NO2-POPE−H]−	-	-	-	452. 2793	8174.5	434. 2685	2140.1	-	-	-	-	-	-	-	-	-	-	-	-	-	-	-	-	-	-	-	-	-	-	-	-	353. 2096	12127.8	-	-	-	-	-	-	-	-	-	-	371. 2196	1164.8	-	-
(+90)	806. 4932	[2NO2-POPE−H]−	-	-	-	452. 2793	8120.8	434. 2686	2223.2	-	-	-	-	-	-	-	-	-	-	-	-	-	-	-	-	-	-	-	-	-	-	-	-	353. 2097	12469.2	-	-	-	-	-	-	-	-	-	-	371. 2194	1055.4	-	-
(+45)	783. 4925	[NO2-PAPE−H]−	-	-	-	452. 2780	3143.1	-	-	-	-	-	-	-	-	-	-	-	-	-	-	-	-	-	-	-	-	-	-	348. 2185	52	-	-	-	-	-	-	-	-	-	-	-	-	-	-	-	-	-	-
(+45)	783. 4925	[NO2-PAPE−H]−	-	-	-	452. 2780	3401.8	-	-	-	-	-	-	-	-	-	-	-	-	-	-	-	-	-	-	-	-	-	-	348. 2180	28.8	-	-	-	-	-	-	-	-	-	-	-	-	-	-	-	-	-	-
(+45)	783. 4925	[NO2-PAPE−H]−	-	-	-	452. 2781	3222	-	-	-	-	-	-	-	-	-	-	-	-	-	-	-	-	-	-	-	-	-	-	348. 2177	34	-	-	-	-	-	-	-	-	-	-	-	-	-	-	-	-	-	-
(+ 61)	799. 4874	[(NO2)O-PAPE−H]−	-	-	-	452. 2800	599.7	-	-	-	-	-	-	-	-	-	-	-	-	-	-	-	-	-	-	-	-	-	-	-	-	-	-	-	-	-	-	-	-	-	-	364. 2145	371	-	-	-	-	-	-
(+ 61)	799. 4874	[(NO2)O-PAPE−H]−	-	-	-	452. 2801	667.8	-	-	-	-	-	-	-	-	-	-	-	-	-	-	-	-	-	-	-	-	-	-	-	-	-	-	-	-	-	-	-	-	-	-	364. 2147	417	-	-	-	-	-	-
(+ 61)	799. 4874	[(NO2)O-PAPE−H]−	-	-	-	452. 2799	730.1	-	-	-	-	-	-	-	-	-	-	-	-	-	-	-	-	-	-	-	-	-	-	-	-	-	-	-	-	-	-	-	-	-	-	364. 2144	264	-	-	-	-	-	-
(+74)	812. 4826	[(NO2)(NO)-PAPE−H]−	-	-	-	452. 2788	1519	-	-	-	-	-	-	-	-	-	-	-	-	-	-	-	-	-	-	-	-	-	-	-	-	-	-	-	-	-	-	-	-	-	-	-	-	-	-	-	-	-	-
(+74)	812. 4826	[(NO2)(NO)-PAPE−H]−	-	-	-	452. 2789	1807.3	-	-	-	-	-	-	-	-	-	-	-	-	-	-	-	-	-	-	-	-	-	-	-	-	-	-	-	-	-	-	-	-	-	-	-	-	-	-	-	-	-	-
(+74)	812. 4826	[(NO2)(NO)-PAPE−H]−	-	-	-	452. 2791	1322.8	-	-	-	-	-	-	-	-	-	-	-	-	-	-	-	-	-	-	-	-	-	-	-	-	-	-	-	-	-	-	-	-	-	-	-	-	-	-	-	-	-	-
(+77)	815. 4823	[(NO2)2O-PAPE−H]−	-	-	-	452. 2782	1643	-	-	-	-	-	-	-	-	-	-	-	-	-	-	-	-	-	-	-	-	-	-	-	-	-	-	-	-	-	-	-	-	-	-	-	-	-	-	-	-	-	-
(+77)	815. 4783	[(NO2)2O-PAPE−H]−	793.9	-	-	452. 2781	1586	-	-	-	-	-	-	-	-	-	-	-	-	-	-	-	-	-	-	-	-	-	-	-	-	-	-	-	-	-	-	-	-	-	-	-	-	-	-	-	-	-	-
(+77)	815. 4823	[(NO2)2O-PAPE−H]−	-	-	-	452. 2781	1519.8	-	-	-	-	-	-	-	-	-	-	-	-	-	-	-	-	-	-	-	-	-	-	-	-	-	-	-	-	-	-	-	-	-	-	-	-	-	-	-	-	-	-
(+90)	828. 4775	[2NO2-PAPE−H]−	-	-	-	-	-	-	-	-	-	-	-	-	-	-	-	-	-	-	-	-	-	-	-	-	-	-	-	-	-	-	-	-	-	-	-	-	-	-	-	-	-	-	-	-	-	-	-
(+90)	828. 4775	[2NO2-PAPE−H]−	-	-	-	-	-	-	-	-	-	-	-	-	-	-	-	-	-	-	-	-	-	-	-	-	-	-	-	-	-	-	-	-	-	-	-	-	-	-	-	-	-	-	-	-	-	-	-
(+90)	828. 4775	[2NO2-PAPE−H]−	-	-	-	-	-	-	-	-	-	-	-	-	-	-	-	-	-	-	-	-	-	-	-	-	-	-	-	-	-	-	-	-	-	-	-	-	-	-	-	-	-	-	-	-	-	-	-
(+45)	759. 4923	[NO2-PLPE−H]−	1761.6	712. 4910	82.9	452. 2782	11618.5	434. 2673	3600.5	306. 2074	5730.9	-	-	-	-	324. 2179	14532.8	-	-	-	-	-	-	-	-	-	-	-	-	-	-	-	-	-	-	-	-	-	-	-	-	-	-	-	-	-	-	-	-
(+45)	759. 4922	[NO2-PLPE−H]−	1706.7	-	-	452. 2782	11119.5	434. 2675	3393.1	306. 2074	5197.2	-	-	-	-	324. 2179	14685.8	-	-	-	-	-	-	-	-	-	-	-	-	-	-	-	-	-	-	-	-	-	-	-	-	-	-	-	-	-	-	-	-
(+45)	759. 4925	[NO2-PLPE−H]−	2018.6	-	-	452. 2782	11830.3	434. 2675	3650.2	306. 2075	5861.2	-	-	-	-	324. 2179	15727	-	-	-	-	-	-	-	-	-	-	-	-	-	-	-	-	-	-	-	-	-	-	-	-	-	-	-	-	-	-	-	-
(+ 61)	775. 4864	[(NO2)O-PLPE−H]−	447.9	-	-	452. 2783	2563.5	434. 2675	430.3	-	-	-	-	322. 2025	1729.3	-	-	-	-	-	-	-	-	340. 2127	2017.3	-	-	-	-	-	-	-	-	-	-	-	-	-	-	-	-	-	-	-	-	-	-	-	-
(+ 61)	775. 4860	[(NO2)O-PLPE−H]−	401.2	-	-	452. 2784	2089.7	434. 2671	225.9	-	-	-	-	322. 2024	1488.1	-	-	-	-	-	-	-	-	340. 2129	1896.6	-	-	-	-	-	-	-	-	-	-	-	-	-	-	-	-	-	-	-	-	-	-	-	-
(+ 61)	775. 4861	[(NO2)O-PLPE−H]−	441.9	-	-	452. 2783	2107.1	434. 2675	262.7	-	-	-	-	322. 2023	1411	-	-	-	-	-	-	-	-	340. 2128	1771	-	-	-	-	-	-	-	-	-	-	-	-	-	-	-	-	-	-	-	-	-	-	-	-
(+77)	791. 4863	[(NO2)2O-PLPE−H]−	24.2	-	-	452. 2783	1437.7	434. 2676	91.1	-	-	-	-	-	-	-	-	-	-	-	-	-	-	-	-	-	-	-	-	-	-	-	-	-	-	-	-	-	-	-	-	-	-	-	-	-	-	-	-
(+77)	791. 4851	[(NO2)2O-PLPE−H]−	34.4	-	-	452. 2780	1635.3	434. 2674	93.7	-	-	-	-	-	-	-	-	-	-	-	-	-	-	-	-	-	-	-	-	-	-	-	-	-	-	-	-	-	-	-	-	-	-	-	-	-	-	-	-
(+77)	791. 4831	[(NO2)2O-PLPE−H]−	62.8	-	-	452. 2781	1414.2	434. 2676	156.3	-	-	-	-	-	-	-	-	-	-	-	-	-	-	-	-	-	-	-	-	-	-	-	-	-	-	-	-	-	-	-	-	-	-	-	-	-	-	-	-
(+90)	804. 4775	[2NO2-PLPE−H]−	-	-	-	452. 2781	3672.9	434. 2673	629	-	-	-	-	-	-	-	-	-	-	-	-	-	-	-	-	-	-	-	-	-	-	-	-	-	-	-	-	-	-	-	-	-	-	369. 2287	80.1	-	-	-	-
(+90)	804. 4775	[2NO2-PLPE−H]−	-	-	-	452. 2781	3121.2	434. 2676	577.3	-	-	-	-	-	-	-	-	-	-	-	-	-	-	-	-	-	-	-	-	-	-	-	-	-	-	-	-	-	-	-	-	-	-	369. 2262	31.5	-	-	-	-
(+90)	804. 4775	[2NO2-PLPE−H]−	-	-	-	452. 2782	3193.1	434. 2673	594.1	-	-	-	-	-	-	-	-	-	-	-	-	-	-	-	-	-	-	-	-	-	-	-	-	-	-	-	-	-	-	-	-	-	-	0	0	-	-	-	-
[truncated: 4 more columns]

## Sheet: 2 µg mL_NCE20_NEG
2 µg mL−1_ NCE 20				NL 47		PI 452		PI 434		PI 306		PI 308		PI 322		PI 324		PI 326		PI 330		PI 338		PI 340		PI 342		PI 346		PI 348		PI 351		PI 353		PI 356		PI 358		PI 362		PI 364		PI 369		PI 371		PI 375
Modification	m/z		Intensity	m/z	Intesity	m/z	Intesity	m/z	Intesity	m/z	Intesity	m/z	Intesity	m/z	Intesity	m/z	Intesity	m/z	Intesity	m/z	Intesity	m/z	Intesity	m/z	Intesity	m/z	Intesity	m/z	Intesity	m/z	Intesity	m/z	Intesity	m/z	Intesity	m/z	Intesity	m/z	Intesity	m/z	Intesity	m/z	Intesity	m/z	Intesity	m/z	Intesity	m/z	Intesity
(+45)	761. 5090	[NO2-POPE−H]−	63715	714. 5100	89.6	452. 2788	5312.7	434. 2682	1342.6	-	-	308. 2237	1801.1	-	-	-	-	326. 2340	22156	-	-	-	-	-	-	-	-	-	-	-	-	-	-	-	-	-	-	-	-	-	-	-	-	-	-	-	-	-	-
(+45)	761. 5092	[NO2-POPE−H]−	64209.5	714. 5088	79.2	452. 2787	5046.4	434. 2683	1323.9	-	-	308. 2236	1820.9	-	-	-	-	326. 2340	22446	-	-	-	-	-	-	-	-	-	-	-	-	-	-	-	-	-	-	-	-	-	-	-	-	-	-	-	-	-	-
(+45)	761. 5091	[NO2-POPE−H]−	54885	714. 5094	242.9	452. 2790	4255.1	434. 2681	1091.1	-	-	308. 2237	1569.8	-	-	-	-	326. 2341	18798	-	-	-	-	-	-	-	-	-	-	-	-	-	-	-	-	-	-	-	-	-	-	-	-	-	-	-	-	-	-
(+ 61)	777. 5039	[(NO2)O-POPE−H]−	109425	730. 5032	3272.2	452. 2788	7722.1	434. 2682	475	-	-	-	-	-	-	324. 2185	328.6	-	-	-	-	-	-	-	-	342. 2290	30396.7	-	-	-	-	-	-	-	-	-	-	-	-	-	-	-	-	-	-	-	-	-	-
(+ 61)	777. 5041	[(NO2)O-POPE−H]−	106827	730. 5038	3219.6	452. 2788	7717	434. 2685	531.9	-	-	-	-	-	-	324. 2186	296.4	-	-	-	-	-	-	-	-	342. 2288	29160.4	-	-	-	-	-	-	-	-	-	-	-	-	-	-	-	-	-	-	-	-	-	-
(+ 61)	777. 5043	[(NO2)O-POPE−H]−	105417	730. 5041	3187.2	452. 2789	7767.3	434. 2682	438.1	-	-	-	-	-	-	324. 2187	206	-	-	-	-	-	-	-	-	342. 2289	28550.4	-	-	-	-	-	-	-	-	-	-	-	-	-	-	-	-	-	-	-	-	-	-
(+74)	790. 4983	[(NO2)(NO)-POPE−H]−	-	-	-	-	-	-	-	-	-	-	-	-	-	-	-	-	-	-	-	-	-	-	-	-	-	-	-	-	-	-	-	-	-	-	-	-	-	-	-	-	-	-	-	-	-	-	-
(+74)	790. 4983	[(NO2)(NO)-POPE−H]−	-	-	-	-	-	-	-	-	-	-	-	-	-	-	-	-	-	-	-	-	-	-	-	-	-	-	-	-	-	-	-	-	-	-	-	-	-	-	-	-	-	-	-	-	-	-	-
(+74)	790. 4983	[(NO2)(NO)-POPE−H]−	-	-	-	-	-	-	-	-	-	-	-	-	-	-	-	-	-	-	-	-	-	-	-	-	-	-	-	-	-	-	-	-	-	-	-	-	-	-	-	-	-	-	-	-	-	-	-
(+77)	793. 4992	[(NO2)2O-POPE−H]−	33114.6	746. 4994	3352.6	452. 2789	9162.4	434. 2681	2384	-	-	-	-	-	-	-	-	-	-	-	-	-	-	340. 2132	900.8	-	-	-	-	-	-	-	-	-	-	-	-	358. 2240	3737.1	-	-	-	-	-	-	-	-	-	-
(+77)	793. 4994	[(NO2)2O-POPE−H]−	33861.2	746. 4989	3072.1	452. 2789	9129.1	434. 2680	2114	-	-	-	-	-	-	-	-	-	-	-	-	-	-	340. 2132	958.9	-	-	-	-	-	-	-	-	-	-	-	-	358. 2241	3840.5	-	-	-	-	-	-	-	-	-	-
(+77)	793. 4991	[(NO2)2O-POPE−H]−	31361	746. 4993	2927.1	452. 2789	8463.7	434. 2681	2013.9	-	-	-	-	-	-	-	-	-	-	-	-	-	-	340. 2131	861.4	-	-	-	-	-	-	-	-	-	-	-	-	358. 2241	3658	-	-	-	-	-	-	-	-	-	-
(+90)	806. 4950	[2NO2-POPE−H]−	125176	759. 4935	23705.3	452. 2788	11856.4	434. 2679	2682.3	-	-	-	-	-	-	-	-	-	-	-	-	-	-	-	-	-	-	-	-	-	-	-	-	353. 2095	6135	-	-	-	-	-	-	-	-	-	-	371. 2191	6603.3	-	-
(+90)	806. 4950	[2NO2-POPE−H]−	124451	759. 4935	22964	452. 2788	11807.6	434. 2680	2735	-	-	-	-	-	-	-	-	-	-	-	-	-	-	-	-	-	-	-	-	-	-	-	-	353. 2095	5993.3	-	-	-	-	-	-	-	-	-	-	371. 2190	6383.6	-	-
(+90)	806. 4950	[2NO2-POPE−H]−	122656	759. 4935	22145.3	452. 2788	11563	434. 2680	2903.6	-	-	-	-	-	-	-	-	-	-	-	-	-	-	-	-	-	-	-	-	-	-	-	-	353. 2094	5748.2	-	-	-	-	-	-	-	-	-	-	371. 2191	6610.5	-	-
(+45)	783. 4932	[NO2-PAPE−H]−	578.6	-	-	452. 2783	22282.1	-	-	-	-	-	-	-	-	-	-	-	-	-	-	-	-	-	-	-	-	-	-	348. 2177	87.9	-	-	-	-	-	-	-	-	-	-	-	-	-	-	-	-	-	-
(+45)	783. 4929	[NO2-PAPE−H]−	722.2	-	-	452. 2783	21502.9	-	-	-	-	-	-	-	-	-	-	-	-	-	-	-	-	-	-	-	-	-	-	348. 2182	86.8	-	-	-	-	-	-	-	-	-	-	-	-	-	-	-	-	-	-
(+45)	783. 4931	[NO2-PAPE−H]−	541.3	-	-	452. 2785	20940.9	-	-	-	-	-	-	-	-	-	-	-	-	-	-	-	-	-	-	-	-	-	-	348. 2191	21.9	-	-	-	-	-	-	-	-	-	-	-	-	-	-	-	-	-	-
(+ 61)	799. 4876	[(NO2)O-PAPE−H]−	14103.9	752. 4867	1246.7	452. 2780	4907.5	434. 2686	22.6	-	-	-	-	-	-	-	-	-	-	-	-	-	-	-	-	-	-	346. 2019	28	-	-	-	-	-	-	-	-	-	-	-	-	364. 2129	1832.2	-	-	-	-	-	-
(+ 61)	799. 4879	[(NO2)O-PAPE−H]−	13799.5	752. 4869	1249.9	452. 2780	4893.1	434. 2662	44.5	-	-	-	-	-	-	-	-	-	-	-	-	-	-	-	-	-	-	346. 2021	75	-	-	-	-	-	-	-	-	-	-	-	-	364. 2128	1972.4	-	-	-	-	-	-
(+ 61)	799. 4874	[(NO2)O-PAPE−H]−	12574.4	752. 4866	1143.2	452. 2780	4602.7	434. 2661	46.9	-	-	-	-	-	-	-	-	-	-	-	-	-	-	-	-	-	-	346. 2022	96	-	-	-	-	-	-	-	-	-	-	-	-	364. 2128	1966	-	-	-	-	-	-
(+74)	812. 4844	[(NO2)(NO)-PAPE−H]−	12064.6	765. 4827	2883.5	452. 2789	6520.3	-	-	-	-	-	-	-	-	-	-	-	-	-	-	-	-	-	-	-	-	-	-	-	-	-	-	-	-	-	-	-	-	-	-	-	-	-	-	-	-	-	-
(+74)	812. 4846	[(NO2)(NO)-PAPE−H]−	11511	765. 4828	2951.4	452. 2790	5376.1	-	-	-	-	-	-	-	-	-	-	-	-	-	-	-	-	-	-	-	-	-	-	-	-	-	-	-	-	-	-	-	-	-	-	-	-	-	-	-	-	-	-
(+74)	812. 4847	[(NO2)(NO)-PAPE−H]−	11295.6	765. 4828	2214	452. 2792	5648.6	-	-	-	-	-	-	-	-	-	-	-	-	-	-	-	-	-	-	-	-	-	-	-	-	-	-	-	-	-	-	-	-	-	-	-	-	-	-	-	-	-	-
(+77)	815. 4817	[(NO2)2O-PAPE−H]−	17880.6	768. 4804	562	452. 2785	4483.5	434. 2687	36.6	-	-	-	-	-	-	-	-	-	-	-	-	-	-	-	-	-	-	-	-	-	-	-	-	-	-	-	-	-	-	-	-	-	-	-	-	-	-	-	-
(+77)	815. 4820	[(NO2)2O-PAPE−H]−	17879.6	768. 4804	425.9	452. 2783	4394.4	-	-	-	-	-	-	-	-	-	-	-	-	-	-	-	-	-	-	-	-	-	-	-	-	-	-	-	-	-	-	-	-	-	-	-	-	-	-	-	-	-	-
(+77)	815. 4814	[(NO2)2O-PAPE−H]−	16781.5	768. 4803	378.8	452. 2784	4210.1	-	-	-	-	-	-	-	-	-	-	-	-	-	-	-	-	-	-	-	-	-	-	-	-	-	-	-	-	-	-	-	-	-	-	-	-	-	-	-	-	-	-
(+90)	828. 4775	[2NO2-PAPE−H]−	-	-	-	-	-	-	-	-	-	-	-	-	-	-	-	-	-	-	-	-	-	-	-	-	-	-	-	-	-	-	-	-	-	-	-	-	-	-	-	-	-	-	-	-	-	-	-
(+90)	828. 4775	[2NO2-PAPE−H]−	-	-	-	-	-	-	-	-	-	-	-	-	-	-	-	-	-	-	-	-	-	-	-	-	-	-	-	-	-	-	-	-	-	-	-	-	-	-	-	-	-	-	-	-	-	-	-
(+90)	828. 4775	[2NO2-PAPE−H]−	-	-	-	-	-	-	-	-	-	-	-	-	-	-	-	-	-	-	-	-	-	-	-	-	-	-	-	-	-	-	-	-	-	-	-	-	-	-	-	-	-	-	-	-	-	-	-
(+45)	759. 4920	[NO2-PLPE−H]−	325212	712. 4916	8668	452. 2779	28236.9	434. 2672	7715.3	306. 2072	8679.6	-	-	-	-	324. 2177	62410.8	-	-	-	-	-	-	-	-	-	-	-	-	-	-	-	-	-	-	-	-	-	-	-	-	-	-	-	-	-	-	-	-
(+45)	759. 4919	[NO2-PLPE−H]−	320194	712. 4915	8221.8	452. 2780	27858.6	434. 2672	7730.1	306. 2072	8506	-	-	-	-	324. 2177	62187.8	-	-	-	-	-	-	-	-	-	-	-	-	-	-	-	-	-	-	-	-	-	-	-	-	-	-	-	-	-	-	-	-
(+45)	759. 4919	[NO2-PLPE−H]−	319828	712. 4916	8664.9	452. 2779	27186.1	434. 2672	8055.4	306. 2071	8679.6	-	-	-	-	324. 2177	60918.3	-	-	-	-	-	-	-	-	-	-	-	-	-	-	-	-	-	-	-	-	-	-	-	-	-	-	-	-	-	-	-	-
(+ 61)	775. 4896	[(NO2)O-PLPE−H]−	53130.6	728. 4867	15603.7	452. 2779	4592.5	434. 2676	802.2	-	-	-	-	322. 2022	1577	-	-	-	-	-	-	-	-	340. 2125	4490.9	-	-	-	-	-	-	-	-	-	-	-	-	-	-	-	-	-	-	-	-	-	-	-	-
(+ 61)	775. 4895	[(NO2)O-PLPE−H]−	52782.7	728. 4866	15176.5	452. 2780	4071.8	434. 2674	743.2	-	-	-	-	322. 2022	1699.6	-	-	-	-	-	-	-	-	340. 2126	4409.3	-	-	-	-	-	-	-	-	-	-	-	-	-	-	-	-	-	-	-	-	-	-	-	-
(+ 61)	775. 4895	[(NO2)O-PLPE−H]−	53678.8	728. 4867	15456.3	452. 2780	4246.6	434. 2671	1020.7	-	-	-	-	322. 2020	1683.7	-	-	-	-	-	-	-	-	340. 2125	4824.9	-	-	-	-	-	-	-	-	-	-	-	-	-	-	-	-	-	-	-	-	-	-	-	-
(+77)	791. 4819	[(NO2)2O-PLPE−H]−	12866.6	744. 4817	12840	452. 2779	2894.7	434. 2671	819.4	-	-	-	-	-	-	-	-	-	-	-	-	338. 1973	202	-	-	-	-	-	-	-	-	-	-	-	-	356. 2082	108.1		-	-	-	-	-	-	-	-	-	-	-
(+77)	791. 4815	[(NO2)2O-PLPE−H]−	12446.4	744. 4817	12449.7	452. 2779	2579.8	434. 2672	852.9	-	-	-	-	-	-	-	-	-	-	-	-	338. 1970	147.3	-	-	-	-	-	-	-	-	-	-	-	-	356. 2077	130	-	-	-	-	-	-	-	-	-	-	-	-
(+77)	791. 4817	[(NO2)2O-PLPE−H]−	12467.1	744. 4817	12384.9	452. 2780	2634.5	434. 2673	940.6	-	-	-	-	-	-	-	-	-	-	-	-	338. 1970	164.3	-	-	-	-	-	-	-	-	-	-	-	-	356. 2074	111.1	-	-	-	-	-	-	-	-	-	-	-	-
(+90)	804. 4762	[2NO2-PLPE−H]−	12284.9	757. 4765	27230.9	452. 2783	5808.3	434. 2676	1391.7	-	-	-	-	-	-	-	-	-	-	-	-	-	-	-	-	-	-	-	-	-	-	-	-	-	-	-	-	-	-	-	-	-	-	369. 2030	133.2	-	-	-	-
(+90)	804. 4763	[2NO2-PLPE−H]−	12029.1	757. 4765	26425.2	452. 2782	6013.3	434. 2674	1514.3	-	-	-	-	-	-	-	-	-	-	-	-	-	-	-	-	-	-	-	-	-	-	-	-	-	-	-	-	-	-	-	-	-	-	369. 2029	194.8	-	-	-	-
(+90)	804. 4761	[2NO2-PLPE−H]−	11853.6	757. 4764	25514.5	452. 2782	5881.8	434. 2674	1509.7	-	-	-	-	-	-	-	-	-	-	-	-	-	-	-	-	-	-	-	-	-	-	-	-	-	-	-	-	-	-	-	-	-	-	369. 2031	119.6	-	-	-	-
[truncated: 4 more columns]

## Sheet: 2 µg mL_NCE25_NEG
2 µg mL−1_NCE 25				NL 47		PI 452		PI 434		PI 306		PI 308		PI 322		PI 324		PI 326		PI 330		PI 338		PI 340		PI 342		PI 346		PI 348		PI 351		PI 353		PI 356		PI 358		PI 362		PI 364		PI 369		PI 371		PI 375
Modification	m/z		Intensity	m/z	Intesity	m/z	Intesity	m/z	Intesity	m/z	Intesity	m/z	Intesity	m/z	Intesity	m/z	Intesity	m/z	Intesity	m/z	Intesity	m/z	Intesity	m/z	Intesity	m/z	Intesity	m/z	Intesity	m/z	Intesity	m/z	Intesity	m/z	Intesity	m/z	Intesity	m/z	Intesity	m/z	Intesity	m/z	Intesity	m/z	Intesity	m/z	Intesity	m/z	Intesity
(+45)	761. 5090	[NO2-POPE−H]−	15051.7	714. 5073	34.8	452. 2788	6373.9	434. 2682	1756.6	-	-	308. 2235	3717.8	-	-	-	-	326. 2341	25273	-	-	-	-	-	-	-	-	-	-	-	-	-	-	-	-	-	-	-	-	-	-	-	-	-	-	-	-	-	-
(+45)	761. 5089	[NO2-POPE−H]−	14900.7	714. 5084	61	452. 2788	6338.3	434. 2683	1720.7	-	-	308. 2236	3971.1	-	-	-	-	326. 2341	25866	-	-	-	-	-	-	-	-	-	-	-	-	-	-	-	-	-	-	-	-	-	-	-	-	-	-	-	-	-	-
(+45)	761. 5090	[NO2-POPE−H]−	13665.5	716. 5066	67.6	452. 2788	6235.2	434. 2680	1855.2	-	-	308. 2236	3416.9	-	-	-	-	326. 2341	23929	-	-	-	-	-	-	-	-	-	-	-	-	-	-	-	-	-	-	-	-	-	-	-	-	-	-	-	-	-	-
(+ 61)	777. 5041	[(NO2)O-POPE−H]−	33465.1	730. 5034	1701.7	452. 2789	12489.9	434. 2682	1779.5	-	-	-	-	-	-	324. 2184	1196.6	-	-	-	-	-	-	-	-	342. 2290	46381.8	-	-	-	-	-	-	-	-	-	-	-	-	-	-	-	-	-	-	-	-	-	-
(+ 61)	777. 5042	[(NO2)O-POPE−H]−	31606.7	730. 5032	1522.6	452. 2789	12216.3	434. 2683	1439	-	-	-	-	-	-	324. 2185	969.3	-	-	-	-	-	-	-	-	342. 2289	41415.4	-	-	-	-	-	-	-	-	-	-	-	-	-	-	-	-	-	-	-	-	-	-
(+ 61)	777. 5041	[(NO2)O-POPE−H]−	32896	730. 5033	1690.8	452. 2789	12729.2	434. 2679	1573.8	-	-	-	-	-	-	324. 2183	1036.6	-	-	-	-	-	-	-	-	342. 2290	46676.1	-	-	-	-	-	-	-	-	-	-	-	-	-	-	-	-	-	-	-	-	-	-
(+74)	790. 4983	[(NO2)(NO)-POPE−H]−	-	-	-	-	-	-	-	-	-	-	-	-	-	-	-	-	-	-	-	-	-	-	-	-	-	-	-	-	-	-	-	-	-	-	-	-	-	-	-	-	-	-	-	-	-	-	-
(+74)	790. 4983	[(NO2)(NO)-POPE−H]−	-	-	-	-	-	-	-	-	-	-	-	-	-	-	-	-	-	-	-	-	-	-	-	-	-	-	-	-	-	-	-	-	-	-	-	-	-	-	-	-	-	-	-	-	-	-	-
(+74)	790. 4983	[(NO2)(NO)-POPE−H]−	-	-	-	-	-	-	-	-	-	-	-	-	-	-	-	-	-	-	-	-	-	-	-	-	-	-	-	-	-	-	-	-	-	-	-	-	-	-	-	-	-	-	-	-	-	-	-
(+77)	793. 4985	[(NO2)2O-POPE−H]−	8681	746. 4969	744.6	452. 2789	12199.2	434. 2682	2590.3	-	-	-	-	-	-	-	-	-	-	-	-	-	-	340. 2134	1665	-	-	-	-	-	-	-	-	-	-	-	-	358. 2241	6127.2	-	-	-	-	-	-	-	-	-	-
(+77)	793. 4981	[(NO2)2O-POPE−H]−	8901.5	746. 4969	887.1	452. 2789	12482.3	434. 2681	2631.7	-	-	-	-	-	-	-	-	-	-	-	-	-	-	340. 2134	1683.2	-	-	-	-	-	-	-	-	-	-	-	-	358. 2241	6529	-	-	-	-	-	-	-	-	-	-
(+77)	793. 4985	[(NO2)2O-POPE−H]−	8964	746. 4972	1028.4	452. 2789	12831.1	434. 2680	2728.7	-	-	-	-	-	-	-	-	-	-	-	-	-	-	340. 2132	2002	-	-	-	-	-	-	-	-	-	-	-	-	358. 2241	6764.5	-	-	-	-	-	-	-	-	-	-
(+90)	806. 4978	[2NO2-POPE−H]−	27504.1	759. 4933	7119.2	452. 2790	19558.6	434. 2682	4982	-	-	-	-	-	-	-	-	-	-	-	-	-	-	-	-	-	-	-	-	-	-	-	-	353. 2091	20075.6	-	-	-	-	-	-	-	-	-	-	371. 2190	5692.3	-	-
(+90)	806. 4978	[2NO2-POPE−H]−	28309.6	759. 4935	7537.1	452. 2789	20046.8	434. 2683	5368.6	-	-	-	-	-	-	-	-	-	-	-	-	-	-	-	-	-	-	-	-	-	-	-	-	353. 2091	20722.7	-	-	-	-	-	-	-	-	-	-	371. 2190	5963.7	-	-
(+90)	806. 4979	[2NO2-POPE−H]−	24397.2	759. 4935	6253.8	452. 2789	17218.6	434. 2681	4660.9	-	-	-	-	-	-	-	-	-	-	-	-	-	-	-	-	-	-	-	-	-	-	-	-	353. 2090	17317.7	-	-	-	-	-	-	-	-	-	-	371. 2190	5144.4	-	-
(+45)	783. 4925	[NO2-PAPE−H]−	-	-	-	452. 2782	12441.4	-	-	-	-	-	-	-	-	-	-	-	-	-	-	-	-	-	-	-	-	-	-	348. 2176	60	-	-	-	-	-	-	-	-	-	-	-	-	-	-	-	-	-	-
(+45)	783. 4925	[NO2-PAPE−H]−	-	-	-	452. 2783	12832.8	-	-	-	-	-	-	-	-	-	-	-	-	-	-	-	-	-	-	-	-	-	-	348. 2182	155.2	-	-	-	-	-	-	-	-	-	-	-	-	-	-	-	-	-	-
(+45)	783. 4925	[NO2-PAPE−H]−	-	-	-	452. 2783	12632.8	-	-	-	-	-	-	-	-	-	-	-	-	-	-	-	-	-	-	-	-	-	-	348. 2184	102.2	-	-	-	-	-	-	-	-	-	-	-	-	-	-	-	-	-	-
(+ 61)	799. 4877	[(NO2)O-PAPE−H]−	3371.8	752. 4870	115.7	452. 2781	5030.9	434. 2670	90.5	-	-	-	-	-	-	-	-	-	-	-	-	-	-	-	-	-	-	346. 2027	140.7	-	-	-	-	-	-	-	-	-	-	-	-	364. 2129	2865.3	-	-	-	-	-	-
(+ 61)	799. 4878	[(NO2)O-PAPE−H]−	3673.4	752. 4881	277.9	452. 2781	5150.7	434. 2681	52	-	-	-	-	-	-	-	-	-	-	-	-	-	-	-	-	-	-	346. 2023	140.9	-	-	-	-	-	-	-	-	-	-	-	-	364. 2129	3004.9	-	-	-	-	-	-
(+ 61)	799. 4878	[(NO2)O-PAPE−H]−	3783.9	752. 4878	384.7	452. 2781	5307.1	434. 2684	78.6	-	-	-	-	-	-	-	-	-	-	-	-	-	-	-	-	-	-	346. 2024	105.7	-	-	-	-	-	-	-	-	-	-	-	-	364. 2129	3205.3	-	-	-	-	-	-
(+74)	812. 4839	[(NO2)(NO)-PAPE−H]−	1568.4	-	-	452. 2791	5537.2	-	-	-	-	-	-	-	-	-	-	-	-	-	-	-	-	-	-	-	-	-	-	-	-	-	-	-	-	-	-	-	-	-	-	-	-	-	-	-	-	-	-
(+74)	812. 4844	[(NO2)(NO)-PAPE−H]−	1790.3	-	-	452. 2792	6090.6	-	-	-	-	-	-	-	-	-	-	-	-	-	-	-	-	-	-	-	-	-	-	-	-	-	-	-	-	-	-	-	-	-	-	-	-	-	-	-	-	-	-
(+74)	812. 4845	[(NO2)(NO)-PAPE−H]−	1591	-	-	452. 2792	6046	-	-	-	-	-	-	-	-	-	-	-	-	-	-	-	-	-	-	-	-	-	-	-	-	-	-	-	-	-	-	-	-	-	-	-	-	-	-	-	-	-	-
(+77)	815. 4812	[(NO2)2O-PAPE−H]−	17221.6	768. 4804	425.9	452. 2783	4394.4	-	-	-	-	-	-	-	-	-	-	-	-	-	-	-	-	-	-	-	-	-	-	-	-	-	-	-	-	-	-	-	-	-	-	-	-	-	-	-	-	-	-
(+77)	815. 4820	[(NO2)2O-PAPE−H]−	4335	768. 4812	107.6	452. 2784	4757.1	-	-	-	-	-	-	-	-	-	-	-	-	-	-	-	-	-	-	-	-	-	-	-	-	-	-	-	-	-	-	-	-	-	-	-	-	-	-	-	-	-	-
(+77)	815. 4820	[(NO2)2O-PAPE−H]−	4489.8	768. 4812	82	452. 2784	4998.9	-	-	-	-	-	-	-	-	-	-	-	-	-	-	-	-	-	-	-	-	-	-	-	-	-	-	-	-	-	-	-	-	-	-	-	-	-	-	-	-	-	-
(+90)	828. 4775	[2NO2-PAPE−H]−	-	-	-	-	-	-	-	-	-	-	-	-	-	-	-	-	-	-	-	-	-	-	-	-	-	-	-	-	-	-	-	-	-	-	-	-	-	-	-	-	-	-	-	-	-	-	-
(+90)	828. 4775	[2NO2-PAPE−H]−	-	-	-	-	-	-	-	-	-	-	-	-	-	-	-	-	-	-	-	-	-	-	-	-	-	-	-	-	-	-	-	-	-	-	-	-	-	-	-	-	-	-	-	-	-	-	-
(+90)	828. 4775	[2NO2-PAPE−H]−	-	-	-	-	-	-	-	-	-	-	-	-	-	-	-	-	-	-	-	-	-	-	-	-	-	-	-	-	-	-	-	-	-	-	-	-	-	-	-	-	-	-	-	-	-	-	-
(+45)	759. 4920	[NO2-PLPE−H]−	55098.9	712. 4915	4392	452. 2780	34843.7	434. 2673	10007.8	306. 2072	13529	-	-	-	-	324. 2178	52543.2	-	-	-	-	-	-	-	-	-	-	-	-	-	-	-	-	-	-	-	-	-	-	-	-	-	-	-	-	-	-	-	-
(+45)	759. 4920	[NO2-PLPE−H]−	52481.3	712. 4916	4073.1	452. 2780	32961.8	434. 2673	10059.4	306. 2072	12152	-	-	-	-	324. 2177	49043.6	-	-	-	-	-	-	-	-	-	-	-	-	-	-	-	-	-	-	-	-	-	-	-	-	-	-	-	-	-	-	-	-
(+45)	759. 4919	[NO2-PLPE−H]−	53159.8	712. 4915	4143.4	452. 2780	32794.7	434. 2672	9913.8	306. 2072	12860.9	-	-	-	-	324. 2177	50542.5	-	-	-	-	-	-	-	-	-	-	-	-	-	-	-	-	-	-	-	-	-	-	-	-	-	-	-	-	-	-	-	-
(+ 61)	775. 4888	[(NO2)O-PLPE−H]−	13355.5	728. 4868	5973.9	452. 2780	6916.9	434. 2675	1609.6	-	-	-	-	322. 2021	3132	-	-	-	-	-	-	-	-	340. 2126	6513.7	-	-	-	-	-	-	-	-	-	-	-	-	-	-	-	-	-	-	-	-	-	-	-	-
(+ 61)	775. 4888	[(NO2)O-PLPE−H]−	13080.8	728. 4867	5729.7	452. 2779	6527.6	434. 2673	1674.5	-	-	-	-	322. 2021	2989.4	-	-	-	-	-	-	-	-	340. 2125	6301.8	-	-	-	-	-	-	-	-	-	-	-	-	-	-	-	-	-	-	-	-	-	-	-	-
(+ 61)	775. 4887	[(NO2)O-PLPE−H]−	13292.7	728. 4867	5321.8	452. 2781	6270	434. 2676	1596.8	-	-	-	-	322. 2021	2915.7	-	-	-	-	-	-	-	-	340. 2126	6108.8	-	-	-	-	-	-	-	-	-	-	-	-	-	-	-	-	-	-	-	-	-	-	-	-
(+77)	791. 4825	[(NO2)2O-PLPE−H]−	2875.8	744. 4816	3729	452. 2780	3926.1	434. 2672	1263.2	-	-	-	-	-	-	-	-	-	-	-	-	338. 1973	524.6	-	-	-	-	-	-	-	-	-	-	-	-	356. 2076	236.7	-	-	-	-	-	-	-	-	-	-	-	-
(+77)	791. 4819	[(NO2)2O-PLPE−H]−	3180.4	744. 4814	3929.9	452. 2779	4021	434. 2672	1275.9	-	-	-	-	-	-	-	-	-	-	-	-	338. 1972	427.6	-	-	-	-	-	-	-	-	-	-	-	-	356. 2077	368.1	-	-	-	-	-	-	-	-	-	-	-	-
(+77)	791. 4825	[(NO2)2O-PLPE−H]−	2698.5	744. 4816	3865.7	452. 2780	3784.7	434. 2672	1168.5	-	-	-	-	-	-	-	-	-	-	-	-	338. 1973	295.7	-	-	-	-	-	-	-	-	-	-	-	-	356. 2078	286.5	-	-	-	-	-	-	-	-	-	-	-	-
(+90)	804. 4761	[2NO2-PLPE−H]−	1548	757. 4765	4513.2	452. 2781	9993.5	434. 2673	2674.7	-	-	-	-	-	-	-	-	-	-	-	-	-	-	-	-	-	-	-	-	-	-	-	-	-	-	-	-	-	-	-	-	-	-	369. 2028	33.7	-	-	-	-
(+90)	804. 4764	[2NO2-PLPE−H]−	1324.3	757. 4764	4448.1	452. 2782	9639.5	434. 2674	2678.6	-	-	-	-	-	-	-	-	-	-	-	-	-	-	-	-	-	-	-	-	-	-	-	-	-	-	-	-	-	-	-	-	-	-	369. 2033	35.9	-	-	-	-
(+90)	804. 4767	[2NO2-PLPE−H]−	1493.8	757. 4766	4577.1	452. 2780	9707.3	434. 2676	2389.6	-	-	-	-	-	-	-	-	-	-	-	-	-	-	-	-	-	-	-	-	-	-	-	-	-	-	-	-	-	-	-	-	-	-	369. 2031	69	-	-	-	-
[truncated: 4 more columns]

## Sheet: 2 µg mL_NCE30_NEG
2 µg mL−1_NCE 30				NL 47		PI 452		PI 434		PI 306		PI 308		PI 322		PI 324		PI 326		PI 330		PI 338		PI 340		PI 342		PI 346		PI 348		PI 351		PI 353		PI 356		PI 358		PI 362		PI 364		PI 369		PI 371		PI 375
Modification	m/z		Intensity	m/z	Intesity	m/z	Intesity	m/z	Intesity	m/z	Intesity	m/z	Intesity	m/z	Intesity	m/z	Intesity	m/z	Intesity	m/z	Intesity	m/z	Intesity	m/z	Intesity	m/z	Intesity	m/z	Intesity	m/z	Intesity	m/z	Intesity	m/z	Intesity	m/z	Intesity	m/z	Intesity	m/z	Intesity	m/z	Intesity	m/z	Intesity	m/z	Intesity	m/z	Intesity
(+45)	761. 5082	[NO2-POPE−H]−	991	-	-	452. 2788	3372.9	434. 2680	799.5	-	-	308. 2234	4383.2	-	-	-	-	326. 2340	14484	-	-	-	-	-	-	-	-	-	-	-	-	-	-	-	-	-	-	-	-	-	-	-	-	-	-	-	-	-	-
(+45)	761. 5086	[NO2-POPE−H]−	1347.2	-	-	452. 2788	3757.5	434. 2679	1073.8	-	-	308. 2235	4462.6	-	-	-	-	326. 2341	15041	-	-	-	-	-	-	-	-	-	-	-	-	-	-	-	-	-	-	-	-	-	-	-	-	-	-	-	-	-	-
(+45)	761. 5082	[NO2-POPE−H]−	1016.4	-	-	452. 2787	3425.8	434. 2680	987.1	-	-	308. 2235	4125	-	-	-	-	326. 2341	14322	-	-	-	-	-	-	-	-	-	-	-	-	-	-	-	-	-	-	-	-	-	-	-	-	-	-	-	-	-	-
(+ 61)	777. 5033	[(NO2)O-POPE−H]−	2686	-	-	452. 2789	5866.2	434. 2679	765.6	-	-	-	-	-	-	324. 2184	604.4	-	-	-	-	-	-	-	-	342. 2290	19945.1	-	-	-	-	-	-	-	-	-	-	-	-	-	-	-	-	-	-	-	-	-	-
(+ 61)	777. 5033	[(NO2)O-POPE−H]−	2886.2	730. 5024	33	452. 2790	6129.3	434. 2679	965	-	-	-	-	-	-	324. 2184	740.9	-	-	-	-	-	-	-	-	342. 2290	21279.9	-	-	-	-	-	-	-	-	-	-	-	-	-	-	-	-	-	-	-	-	-	-
(+ 61)	777. 5034	[(NO2)O-POPE−H]−	2804.2	-	-	452. 2789	5579.2	434. 2681	671.8	-	-	-	-	-	-	324. 2183	937.2	-	-	-	-	-	-	-	-	342. 2290	20983.3	-	-	-	-	-	-	-	-	-	-	-	-	-	-	-	-	-	-	-	-	-	-
(+74)	790. 4983	[(NO2)(NO)-POPE−H]−	-	-	-	-	-	-	-	-	-	-	-	-	-	-	-	-	-	-	-	-	-	-	-	-	-	-	-	-	-	-	-	-	-	-	-	-	-	-	-	-	-	-	-	-	-	-	-
(+74)	790. 4983	[(NO2)(NO)-POPE−H]−	-	-	-	-	-	-	-	-	-	-	-	-	-	-	-	-	-	-	-	-	-	-	-	-	-	-	-	-	-	-	-	-	-	-	-	-	-	-	-	-	-	-	-	-	-	-	-
(+74)	790. 4983	[(NO2)(NO)-POPE−H]−	-	-	-	-	-	-	-	-	-	-	-	-	-	-	-	-	-	-	-	-	-	-	-	-	-	-	-	-	-	-	-	-	-	-	-	-	-	-	-	-	-	-	-	-	-	-	-
(+77)	793. 4978	[(NO2)2O-POPE−H]−	562.8	-	-	452. 2789	7356.2	434. 2680	1464.2	-	-	-	-	-	-	-	-	-	-	-	-	-	-	340. 2133	786.4	-	-	-	-	-	-	-	-	-	-	-	-	358. 2241	3799.9	-	-	-	-	-	-	-	-	-	-
(+77)	793. 4987	[(NO2)2O-POPE−H]−	716.8	-	-	452. 2789	7222.9	434. 2679	1730.2	-	-	-	-	-	-	-	-	-	-	-	-	-	-	340. 2133	1113	-	-	-	-	-	-	-	-	-	-	-	-	358. 2241	3812.8	-	-	-	-	-	-	-	-	-	-
(+77)	793. 4973	[(NO2)2O-POPE−H]−	763.1	-	-	452. 2789	7988.9	434. 2682	1688.9	-	-	-	-	-	-	-	-	-	-	-	-	-	-	340. 2132	910.7	-	-	-	-	-	-	-	-	-	-	-	-	358. 2242	4135.8	-	-	-	-	-	-	-	-	-	-
(+90)	806. 4932	[2NO2-POPE−H]−	-	759. 4928	230	452. 2789	12265.1	434. 2682	3373.1	-	-	-	-	-	-	-	-	-	-	-	-	-	-	-	-	-	-	-	-	-	-	-	-	353. 2090	19653.4	-	-	-	-	-	-	-	-	-	-	371. 2191	1753.9	-	-
(+90)	806. 4932	[2NO2-POPE−H]−	-	759. 4928	206	452. 2789	12664.2	434. 2681	3551.8	-	-	-	-	-	-	-	-	-	-	-	-	-	-	-	-	-	-	-	-	-	-	-	-	353. 2089	20097.6	-	-	-	-	-	-	-	-	-	-	371. 2188	1933.5	-	-
(+90)	806. 4932	[2NO2-POPE−H]−	-	759. 4934	216	452. 2789	14495.7	434. 2682	4129.8	-	-	-	-	-	-	-	-	-	-	-	-	-	-	-	-	-	-	-	-	-	-	-	-	353. 2088	23081.5	-	-	-	-	-	-	-	-	-	-	371. 2188	2042.5	-	-
(+45)	783. 4925	[NO2-PAPE−H]−	-	-	-	452. 2783	4692.6	-	-	-	-	-	-	-	-	-	-	-	-	-	-	-	-	-	-	-	-	-	-	348. 2171	77.9	-	-	-	-	-	-	-	-	-	-	-	-	-	-	-	-	-	-
(+45)	783. 4925	[NO2-PAPE−H]−	-	-	-	452. 2783	4279.8	-	-	-	-	-	-	-	-	-	-	-	-	-	-	-	-	-	-	-	-	-	-	348. 2182	87.7	-	-	-	-	-	-	-	-	-	-	-	-	-	-	-	-	-	-
(+45)	783. 4925	[NO2-PAPE−H]−	-	-	-	452. 2783	4868.2	-	-	-	-	-	-	-	-	-	-	-	-	-	-	-	-	-	-	-	-	-	-	348. 2182	83.9	-	-	-	-	-	-	-	-	-	-	-	-	-	-	-	-	-	-
(+ 61)	799. 4868	[(NO2)O-PAPE−H]−	60.9	0	0	452. 2781	2342.8	-	-	-	-	-	-	-	-	-	-	-	-	-	-	-	-	-	-	-	-	346. 2026	44.8	-	-	-	-	-	-	-	-	-	-	-	-	364. 2128	1940.2	-	-	-	-	-	-
(+ 61)	799. 4881	[(NO2)O-PAPE−H]−	24.3	0	0	452. 2781	2384.5	-	-	-	-	-	-	-	-	-	-	-	-	-	-	-	-	-	-	-	-	346. 2023	126	-	-	-	-	-	-	-	-	-	-	-	-	364. 2129	1810.7	-	-	-	-	-	-
(+ 61)	799. 4870	[(NO2)O-PAPE−H]−	43.4	0	0	452. 2780	2352.9	434. 2677	21	-	-	-	-	-	-	-	-	-	-	-	-	-	-	-	-	-	-	346. 2020	81.1	-	-	-	-	-	-	-	-	-	-	-	-	364. 2130	1797.3	-	-	-	-	-	-
(+74)	812. 4826	[(NO2)(NO)-PAPE−H]−	-	-	-	452. 2790	3837.9	-	-	-	-	-	-	-	-	-	-	-	-	-	-	-	-	-	-	-	-	-	-	-	-	-	-	-	-	-	-	-	-	-	-	-	-	-	-	-	-	-	-
(+74)	812. 4826	[(NO2)(NO)-PAPE−H]−	-	-	-	452. 2790	4138.8	-	-	-	-	-	-	-	-	-	-	-	-	-	-	-	-	-	-	-	-	-	-	-	-	-	-	-	-	-	-	-	-	-	-	-	-	-	-	-	-	-	-
(+74)	812. 4826	[(NO2)(NO)-PAPE−H]−	-	-	-	452. 2791	3817.9	-	-	-	-	-	-	-	-	-	-	-	-	-	-	-	-	-	-	-	-	-	-	-	-	-	-	-	-	-	-	-	-	-	-	-	-	-	-	-	-	-	-
(+77)	815. 4841	[(NO2)2O-PAPE−H]−	97.2	768. 4813	93	452. 2784	2609.2	-	-	-	-	-	-	-	-	-	-	-	-	-	-	-	-	-	-	-	-	-	-	-	-	-	-	-	-	-	-	-	-	-	-	-	-	-	-	-	-	-	-
(+77)	815. 4805	[(NO2)2O-PAPE−H]−	80.2	768. 4812	102	452. 2782	2563.1	434. 2687	24	-	-	-	-	-	-	-	-	-	-	-	-	-	-	-	-	-	-	-	-	-	-	-	-	-	-	-	-	-	-	-	-	-	-	-	-	-	-	-	-
(+77)	815. 4859	[(NO2)2O-PAPE−H]−	85.7	768. 4811	30	452. 2782	2562.6	434. 2687	27	-	-	-	-	-	-	-	-	-	-	-	-	-	-	-	-	-	-	-	-	-	-	-	-	-	-	-	-	-	-	-	-	-	-	-	-	-	-	-	-
(+90)	828. 4775	[2NO2-PAPE−H]−	-	-	-	-	-	-	-	-	-	-	-	-	-	-	-	-	-	-	-	-	-	-	-	-	-	-	-	-	-	-	-	-	-	-	-	-	-	-	-	-	-	-	-	-	-	-	-
(+90)	828. 4775	[2NO2-PAPE−H]−	-	-	-	-	-	-	-	-	-	-	-	-	-	-	-	-	-	-	-	-	-	-	-	-	-	-	-	-	-	-	-	-	-	-	-	-	-	-	-	-	-	-	-	-	-	-	-
(+90)	828. 4775	[2NO2-PAPE−H]−	-	-	-	-	-	-	-	-	-	-	-	-	-	-	-	-	-	-	-	-	-	-	-	-	-	-	-	-	-	-	-	-	-	-	-	-	-	-	-	-	-	-	-	-	-	-	-
(+45)	759. 4919	[NO2-PLPE−H]−	2670.7	712. 4915	188.9	452. 2779	16731.2	434. 2672	5461.9	306. 2072	8793.6	-	-	-	-	324. 2177	23876.3	-	-	-	-	-	-	-	-	-	-	-	-	-	-	-	-	-	-	-	-	-	-	-	-	-	-	-	-	-	-	-	-
(+45)	759. 4922	[NO2-PLPE−H]−	2610.7	712. 4920	128.5	452. 2779	16594.2	434. 2673	5110.4	306. 2072	8637.7	-	-	-	-	324. 2177	22496.3	-	-	-	-	-	-	-	-	-	-	-	-	-	-	-	-	-	-	-	-	-	-	-	-	-	-	-	-	-	-	-	-
(+45)	759. 4922	[NO2-PLPE−H]−	2651.3	712. 4912	221	452. 2778	16792.2	434. 2673	5356.6	306. 2071	8986.3	-	-	-	-	324. 2177	22393.4	-	-	-	-	-	-	-	-	-	-	-	-	-	-	-	-	-	-	-	-	-	-	-	-	-	-	-	-	-	-	-	-
(+ 61)	775. 4864	[(NO2)O-PLPE−H]−	984.9	728. 4854	350.1	452. 2780	4190.1	434. 2673	869.8	-	-	-	-	322. 2021	2689.2	-	-	-	-	-	-	-	-	340. 2126	3425.6	-	-	-	-	-	-	-	-	-	-	-	-	-	-	-	-	-	-	-	-	-	-	-	-
(+ 61)	775. 4867	[(NO2)O-PLPE−H]−	1079.5	728. 4860	271.7	452. 2781	3775.5	434. 2672	891.2	-	-	-	-	322. 2020	2666.3	-	-	-	-	-	-	-	-	340. 2126	3186.2	-	-	-	-	-	-	-	-	-	-	-	-	-	-	-	-	-	-	-	-	-	-	-	-
(+ 61)	775. 4862	[(NO2)O-PLPE−H]−	875.2	728. 4868	214.3	452. 2781	3554.4	434. 2673	1089.1	-	-	-	-	322. 2021	2579.1	-	-	-	-	-	-	-	-	340. 2126	3048.9	-	-	-	-	-	-	-	-	-	-	-	-	-	-	-	-	-	-	-	-	-	-	-	-
(+77)	791. 4820	[(NO2)2O-PLPE−H]−	381	744.48	560	452. 2779	2317.7	434. 2674	451.9	-	-	-	-	-	-	-	-	-	-	-	-	338. 1969	67.9	-	-	-	-	-	-	-	-	-	-	-	-	356. 2443	29	-	-	-	-	-	-	-	-	-	-	-	-
(+77)	791. 4823	[(NO2)2O-PLPE−H]−	-	-	-	452. 2779	2266.5	434. 2672	341.9	-	-	-	-	-	-	-	-	-	-	-	-	338. 1977	32.8	-	-	-	-	-	-	-	-	-	-	-	-	-	-	-	-	-	-	-	-	-	-	-	-	-	-
(+77)	791. 4863	[(NO2)2O-PLPE−H]−	355	744. 4812	170	452. 2780	2465.4	434. 2672	587.5	-	-	-	-	-	-	-	-	-	-	-	-	338. 1976	138	-	-	-	-	-	-	-	-	-	-	-	-	-	-	-	-	-	-	-	-	-	-	-	-	-	-
(+90)	804. 4775	[2NO2-PLPE−H]−	-	757. 4772	31	452. 2783	5932.7	434. 2674	1735.8	-	-	-	-	-	-	-	-	-	-	-	-	-	-	-	-	-	-	-	-	-	-	-	-	-	-	-	-	-	-	-	-	-	-	-	-	-	-	-	-
(+90)	804. 4775	[2NO2-PLPE−H]−	-	-	-	452. 2780	6596.9	434. 2672	1676.8	-	-	-	-	-	-	-	-	-	-	-	-	-	-	-	-	-	-	-	-	-	-	-	-	-	-	-	-	-	-	-	-	-	-	-	-	-	-	-	-
(+90)	804. 4775	[2NO2-PLPE−H]−	-	757. 4774	29	452. 2781	6686.6	434. 2673	1599.2	-	-	-	-	-	-	-	-	-	-	-	-	-	-	-	-	-	-	-	-	-	-	-	-	-	-	-	-	-	-	-	-	-	-	-	-	-	-	-	-
[truncated: 4 more columns]

## Sheet: 4 µg mL_NCE20_NEG
4 µg mL−1_NCE 20				NL 47		PI 452		PI 434		PI 306		PI 308		PI 322		PI 324		PI 326		PI 330		PI 338		PI 340		PI 342		PI 346		PI 348		PI 351		PI 353		PI 356		PI 358		PI 362		PI 364		PI 369		PI 371		PI 375
Modification	m/z		Intensity	m/z	Intesity	m/z	Intesity	m/z	Intesity	m/z	Intesity	m/z	Intesity	m/z	Intesity	m/z	Intesity	m/z	Intesity	m/z	Intesity	m/z	Intesity	m/z	Intesity	m/z	Intesity	m/z	Intesity	m/z	Intesity	m/z	Intesity	m/z	Intesity	m/z	Intesity	m/z	Intesity	m/z	Intesity	m/z	Intesity	m/z	Intesity	m/z	Intesity	m/z	Intesity
(+45)	761. 5094	[NO2-POPE−H]−	106504	714. 5091	408.5	452. 2789	7369.3	434. 2682	1660.6	-	-	308. 2236	2535.8	-	-	-	-	326. 2342	33986	-	-	-	-	-	-	-	-	-	-	-	-	-	-	-	-	-	-	-	-	-	-	-	-	-	-	-	-	-	-
(+45)	761. 5093	[NO2-POPE−H]−	93592.1	714. 5105	237.4	452. 2789	6533.6	434. 2684	1529.2	-	-	308. 2236	2215.2	-	-	-	-	326. 2341	29723	-	-	-	-	-	-	-	-	-	-	-	-	-	-	-	-	-	-	-	-	-	-	-	-	-	-	-	-	-	-
(+45)	761. 5097	[NO2-POPE−H]−	98420.1	714. 5104	298	452. 2789	7257.1	434. 2683	1791.9	-	-	308. 2237	2448.2	-	-	-	-	326. 2342	32617	-	-	-	-	-	-	-	-	-	-	-	-	-	-	-	-	-	-	-	-	-	-	-	-	-	-	-	-	-	-
(+ 61)	777. 5043	[(NO2)O-POPE−H]−	182069	730. 5037	5573	452. 2789	12845.7	434. 2684	1303.8	-	-	-	-	-	-	324. 2185	708.2	-	-	-	-	-	-	-	-	342. 2291	49013.4	-	-	-	-	-	-	-	-	-	-	-	-	-	-	-	-	-	-	-	-	-	-
(+ 61)	777. 5043	[(NO2)O-POPE−H]−	169639	730. 5036	5015.9	452. 2789	11860.8	434. 2684	1321.9	-	-	-	-	-	-	324. 2186	610	-	-	-	-	-	-	-	-	342. 2291	45496.4	-	-	-	-	-	-	-	-	-	-	-	-	-	-	-	-	-	-	-	-	-	-
(+ 61)	777. 5043	[(NO2)O-POPE−H]−	172697	730. 5038	5222.6	452. 2789	12615.6	434. 2683	1262.5	-	-	-	-	-	-	324. 2186	650.5	-	-	-	-	-	-	-	-	342. 2291	46616.3	-	-	-	-	-	-	-	-	-	-	-	-	-	-	-	-	-	-	-	-	-	-
(+74)	790. 4983	[(NO2)(NO)-POPE−H]−	-	-	-	452. 2792	2558	434. 2683	867	-	-	308. 2237	456	-	-	-	-	-	-	-	-	-	-	-	-	-	-	-	-	-	-	-	-	-	-	-	-	-	-	-	-	-	-	-	-	-	-	-	-
(+74)	790. 4983	[(NO2)(NO)-POPE−H]−	-	-	-	452. 2790	2565	434. 2682	841	-	-	308. 2239	617	-	-	-	-	-	-	-	-	-	-	-	-	-	-	-	-	-	-	-	-	-	-	-	-	-	-	-	-	-	-	-	-	-	-	-	-
(+74)	790. 4983	[(NO2)(NO)-POPE−H]−	-	-	-	452. 2789	2140	434. 2684	756	-	-	308. 2237	505	-	-	-	-	-	-	-	-	-	-	-	-	-	-	-	-	-	-	-	-	-	-	-	-	-	-	-	-	-	-	-	-	-	-	-	-
(+77)	793. 4994	[(NO2)2O-POPE−H]−	49411.3	746. 4994	4632.4	452. 2790	13100.8	434. 2683	3183.5	-	-	-	-	-	-	-	-	-	-	-	-	-	-	340. 2135	1237.2	-	-	-	-	-	-	-	-	-	-	-	-	358. 2242	5771.6	-	-	-	-	-	-	-	-	-	-
(+77)	793. 4994	[(NO2)2O-POPE−H]−	47958.4	746. 4993	4776.4	452. 2790	12883.7	434. 2681	3170.3	-	-	-	-	-	-	-	-	-	-	-	-	-	-	340. 2134	1322.6	-	-	-	-	-	-	-	-	-	-	-	-	358. 2241	5253	-	-	-	-	-	-	-	-	-	-
(+77)	793. 4994	[(NO2)2O-POPE−H]−	52593.9	746. 4991	4948.6	452. 2790	13748.2	434. 2682	3211.8	-	-	-	-	-	-	-	-	-	-	-	-	-	-	340. 2135	1485.4	-	-	-	-	-	-	-	-	-	-	-	-	358. 2242	5780.4	-	-	-	-	-	-	-	-	-	-
(+90)	806. 4951	[2NO2-POPE−H]−	179291	759. 4936	33399.4	452. 2789	16875.8	434. 2681	4188.7	-	-	-	-	-	-	-	-	-	-	-	-	-	-	-	-	-	-	-	-	-	-	-	-	353. 2091	8053.8	-	-	-	-	-	-	-	-	-	-	371. 2191	9679.9	-	-
(+90)	806. 4953	[2NO2-POPE−H]−	182845	759. 4936	32669	452. 2789	17079.3	434. 2681	4080.9	-	-	-	-	-	-	-	-	-	-	-	-	-	-	-	-	-	-	-	-	-	-	-	-	353. 2091	8266.8	-	-	-	-	-	-	-	-	-	-	371. 2191	9399.4	-	-
(+90)	806. 4952	[2NO2-POPE−H]−	180747	759. 4936	33013.1	452. 2789	17244.1	434. 2682	4084	-	-	-	-	-	-	-	-	-	-	-	-	-	-	-	-	-	-	-	-	-	-	-	-	353. 2090	8443.3	-	-	-	-	-	-	-	-	-	-	371. 2191	9474	-	-
(+45)	783. 4927	[NO2-PAPE−H]−	1252.2	-	-	452. 2782	29388.3	-	-	-	-	-	-	-	-	-	-	-	-	-	-	-	-	-	-	-	-	-	-	348. 2179	251.5	-	-	-	-	-	-	-	-	-	-	-	-	-	-	-	-	-	-
(+45)	783. 4923	[NO2-PAPE−H]−	1350.9	-	-	452. 2782	29066.1	-	-	-	-	-	-	-	-	-	-	-	-	-	-	-	-	-	-	-	-	-	-	348. 2177	201.1	-	-	-	-	-	-	-	-	-	-	-	-	-	-	-	-	-	-
(+45)	783. 4926	[NO2-PAPE−H]−	1070.4	-	-	452. 2782	28099	-	-	-	-	-	-	-	-	-	-	-	-	-	-	-	-	-	-	-	-	-	-	348. 2176	136	-	-	-	-	-	-	-	-	-	-	-	-	-	-	-	-	-	-
(+ 61)	799. 4876	[(NO2)O-PAPE−H]−	10931.2	752. 4864	961.4	452. 2780	8430	434. 2671	28.2	-	-	-	-	-	-	-	-	-	-	-	-	-	-	-	-	-	-	346. 2015	22.6	-	-	-	-	-	-	-	-	-	-	-	-	364. 2128	1489.8	-	-	-	-	-	-
(+ 61)	799. 4877	[(NO2)O-PAPE−H]−	10179.8	752. 4860	721.1	452. 2780	8110.8	-	-	-	-	-	-	-	-	-	-	-	-	-	-	-	-	-	-	-	-	-	-	-	-	-	-	-	-	-	-	-	-	-	-	364. 2129	1562.1	-	-	-	-	-	-
(+ 61)	799. 4878	[(NO2)O-PAPE−H]−	9626.4	752. 4862	808.7	452. 2781	7580.5	-	-	-	-	-	-	-	-	-	-	-	-	-	-	-	-	-	-	-	-	-	-	-	-	-	-	-	-	-	-	-	-	-	-	364. 2129	1532	-	-	-	-	-	-
(+74)	812. 4844	[(NO2)(NO)-PAPE−H]−	16683.4	765. 4826	4218.2	452. 2789	10209.1	-	-	-	-	-	-	-	-	-	-	-	-	-	-	-	-	-	-	-	-	-	-	-	-	-	-	-	-	-	-	-	-	-	-	-	-	-	-	-	-	-	-
(+74)	812. 4847	[(NO2)(NO)-PAPE−H]−	15746.6	765. 4828	4158.8	452. 2789	9387.4	-	-	-	-	-	-	-	-	-	-	-	-	-	-	-	-	-	-	-	-	-	-	-	-	-	-	-	-	-	-	-	-	-	-	-	-	-	-	-	-	-	-
(+74)	812. 4847	[(NO2)(NO)-PAPE−H]−	16658.1	765. 4829	4295.1	452. 2789	10149.6	-	-	-	-	-	-	-	-	-	-	-	-	-	-	-	-	-	-	-	-	-	-	-	-	-	-	-	-	-	-	-	-	-	-	-	-	-	-	-	-	-	-
(+77)	815. 4814	[(NO2)2O-PAPE−H]−	25933.1	768. 4803	1128.5	452. 2782	7471.5	434. 2670	67	-	-	-	-	-	-	-	-	-	-	-	-	-	-	-	-	-	-	-	-	-	-	-	-	-	-	-	-	-	-	-	-	-	-	-	-	-	-	-	-
(+77)	815. 4820	[(NO2)2O-PAPE−H]−	25160.8	768. 4798	930.2	452. 2782	7169.5	-	-	-	-	-	-	-	-	-	-	-	-	-	-	-	-	-	-	-	-	-	-	-	-	-	-	-	-	-	-	-	-	-	-	-	-	-	-	-	-	-	-
(+77)	815. 4816	[(NO2)2O-PAPE−H]−	26485	768. 4805	1339.8	452. 2782	7392.8	-	-	-	-	-	-	-	-	-	-	-	-	-	-	-	-	-	-	-	-	-	-	-	-	-	-	-	-	-	-	-	-	-	-	-	-	-	-	-	-	-	-
(+90)	828. 4775	[2NO2-PAPE−H]−	-	-	-	-	-	-	-	-	-	-	-	-	-	-	-	-	-	-	-	-	-	-	-	-	-	-	-	-	-	-	-	-	-	-	-	-	-	-	-	-	-	-	-	-	-	-	-
(+90)	828. 4775	[2NO2-PAPE−H]−	-	-	-	-	-	-	-	-	-	-	-	-	-	-	-	-	-	-	-	-	-	-	-	-	-	-	-	-	-	-	-	-	-	-	-	-	-	-	-	-	-	-	-	-	-	-	-
(+90)	828. 4775	[2NO2-PAPE−H]−	-	-	-	-	-	-	-	-	-	-	-	-	-	-	-	-	-	-	-	-	-	-	-	-	-	-	-	-	-	-	-	-	-	-	-	-	-	-	-	-	-	-	-	-	-	-	-
(+45)	759. 4912	[NO2-PLPE−H]−	609563	712. 4907	15530.8	452. 2772	48032.2	434. 2666	13278.6	306. 2067	14743.5	-	-	-	-	324. 2173	111375	-	-	-	-	-	-	-	-	-	-	-	-	-	-	-	-	-	-	-	-	-	-	-	-	-	-	-	-	-	-	-	-
(+45)	759. 4911	[NO2-PLPE−H]−	599022	712. 4907	15014.3	452. 2772	46925.1	434. 2666	14162.7	306. 2068	14380.6	-	-	-	-	324. 2173	109973	-	-	-	-	-	-	-	-	-	-	-	-	-	-	-	-	-	-	-	-	-	-	-	-	-	-	-	-	-	-	-	-
(+45)	759. 4911	[NO2-PLPE−H]−	531825	712. 4907	13123.9	452. 2772	41997.1	434. 2666	12237.4	306. 2067	12444.4	-	-	-	-	324. 2173	97375.8	-	-	-	-	-	-	-	-	-	-	-	-	-	-	-	-	-	-	-	-	-	-	-	-	-	-	-	-	-	-	-	-
(+ 61)	775. 4869	[(NO2)O-PLPE−H]−	109152	728. 4853	28679.8	452. 2772	7170.2	434. 2668	1773.6	-	-	-	-	322. 2016	2864.6	-	-	-	-	-	-	-	-	340. 2121	8410.4	-	-	-	-	-	-	-	-	-	-	-	-	-	-	-	-	-	-	-	-	-	-	-	-
(+ 61)	775. 4870	[(NO2)O-PLPE−H]−	104673	728. 4853	27219.6	452. 2772	7027.8	434. 2669	1759.3	-	-	-	-	322. 2017	2649.8	-	-	-	-	-	-	-	-	340. 2121	8072.1	-	-	-	-	-	-	-	-	-	-	-	-	-	-	-	-	-	-	-	-	-	-	-	-
(+ 61)	775. 4869	[(NO2)O-PLPE−H]−	105636	728. 4852	27888.9	452. 2772	7008.6	434. 2669	1654.1	-	-	-	-	322. 2017	3035.1	-	-	-	-	-	-	-	-	340. 2120	7811.2	-	-	-	-	-	-	-	-	-	-	-	-	-	-	-	-	-	-	-	-	-	-	-	-
(+74)	788. 4823	[(NO2)(NO)-PLPE−H]−	-	741. 4804	757.6	452. 2775	1288.3	434. 2667	66.3	-	-	-	-	-	-	-	-	-	-	-	-	-	-	-	-	-	-	-	-	-	-	-	-	-	-	-	-	-	-	-	-	-	-	-	-	-	-	-	-
(+74)	788. 4823	[(NO2)(NO)-PLPE−H]−	-	741. 4814	447	452. 2776	1325.6	434. 2674	82.3	-	-	-	-	-	-	-	-	-	-	-	-	-	-	-	-	-	-	-	-	-	-	-	-	-	-	-	-	-	-	-	-	-	-	-	-	-	-	-	-
(+74)	788. 4823	[(NO2)(NO)-PLPE−H]−	-	741. 4809	543.4	452. 2775	1319.6	434. 2668	57.9	-	-	-	-	-	-	-	-	-	-	-	-	-	-	-	-	-	-	-	-	-	-	-	-	-	-	-	-	-	-	-	-	-	-	-	-	-	-	-	-
(+77)	791. 4797	[(NO2)2O-PLPE−H]−	25259	744. 4808	22462.6	452. 2775	5188.3	434. 2666	1539.6	-	-	-	-	-	-	-	-	-	-	-	-	338. 1966	446.1	-	-	-	-	-	-	-	-	-	-	-	-	356. 2073	395.4	-	-	-	-	-	-	-	-	-	-	-	-
(+77)	791. 4799	[(NO2)2O-PLPE−H]−	26748	744. 4811	26592.7	452. 2773	4898	434. 2666	1890.4	-	-	-	-	-	-	-	-	-	-	-	-	338. 1965	554.2	-	-	-	-	-	-	-	-	-	-	-	-	356. 2071	519.7		-	-	-	-	-	-	-	-	-	-	-
(+77)	791. 4798	[(NO2)2O-PLPE−H]−	27825	744. 4810	27082.8	452. 2772	5588.3	434. 2667	2010.6	-	-	-	-	-	-	-	-	-	-	-	-	338. 1965	573.9	-	-	-	-	-	-	-	-	-	-	-	-	356. 2071	583.8	-	-	-	-	-	-	-	-	-	-	-	-
(+90)	804. 4758	[2NO2-PLPE−H]−	25729	757. 4754	60598	452. 2773	9014.4	434. 2666	2397.3	-	-	-	-	-	-	-	-	-	-	-	-	-	-	-	-	-	-	-	-	-	-	-	-	-	-	-	-	-	-	-	-	-	-	369. 2025	915	-	-	-	-
(+90)	804. 4757	[2NO2-PLPE−H]−	24180	757. 4754	56866.5	452. 2773	7934	434. 2668	2281	-	-	-	-	-	-	-	-	-	-	-	-	-	-	-	-	-	-	-	-	-	-	-	-	-	-	-	-	-	-	-	-	-	-	369. 2022	978	-	-	-	-
(+90)	804. 4758	[2NO2-PLPE−H]−	23861	757. 4754	56126.5	452. 2773	8366.1	434. 2667	2292.6	-	-	-	-	-	-	-	-	-	-	-	-	-	-	-	-	-	-	-	-	-	-	-	-	-	-	-	-	-	-	-	-	-	-	369. 2025	740.8	-	-	-	-
[truncated: 4 more columns]

## Sheet: 4 µg mL_NCE25_NEG
4 µg mL−1_NCE 25				NL 47		PI 452		PI 434		PI 306		PI 308		PI 322		PI 324		PI 326		PI 330		PI 338		PI 340		PI 342		PI 346		PI 348		PI 351		PI 353		PI 356		PI 358		PI 362		PI 364		PI 369		PI 371		PI 375
Modification	m/z		Intensity	m/z	Intesity	m/z	Intesity	m/z	Intesity	m/z	Intesity	m/z	Intesity	m/z	Intesity	m/z	Intesity	m/z	Intesity	m/z	Intesity	m/z	Intesity	m/z	Intesity	m/z	Intesity	m/z	Intesity	m/z	Intesity	m/z	Intesity	m/z	Intesity	m/z	Intesity	m/z	Intesity	m/z	Intesity	m/z	Intesity	m/z	Intesity	m/z	Intesity	m/z	Intesity
(+45)	761. 5093	[NO2-POPE−H]−	23593.3	714. 5083	122.2	452. 2790	9579.4	434. 2681	2602.5	-	-	308. 2237	5451.9	-	-	-	-	326. 2342	38234	-	-	-	-	-	-	-	-	-	-	-	-	-	-	-	-	-	-	-	-	-	-	-	-	-	-	-	-	-	-
(+45)	761. 5094	[NO2-POPE−H]−	25142.9	714. 5088	185.9	452. 2790	10343.9	434. 2682	2841.9	-	-	308. 2236	6013.5	-	-	-	-	326. 2341	40788	-	-	-	-	-	-	-	-	-	-	-	-	-	-	-	-	-	-	-	-	-	-	-	-	-	-	-	-	-	-
(+45)	761. 5096	[NO2-POPE−H]−	21971.4	714. 5083	206	452. 2790	9297.5	434. 2684	2479.1	-	-	308. 2236	5099.8	-	-	-	-	326. 2342	35354	-	-	-	-	-	-	-	-	-	-	-	-	-	-	-	-	-	-	-	-	-	-	-	-	-	-	-	-	-	-
(+ 61)	777. 5042	[(NO2)O-POPE−H]−	44425.7	730. 5037	2575.2	452. 2789	16785.2	434. 2682	2007.9	-	-	-	-	-	-	324. 2185	1559.3	-	-	-	-	-	-	-	-	342. 2291	59925.8	-	-	-	-	-	-	-	-	-	-	-	-	-	-	-	-	-	-	-	-	-	-
(+ 61)	777. 5043	[(NO2)O-POPE−H]−	47885	730. 5037	2703.3	452. 2790	17603.1	434. 2682	2272.5	-	-	-	-	-	-	324. 2185	1645.2	-	-	-	-	-	-	-	-	342. 2291	64136.9	-	-	-	-	-	-	-	-	-	-	-	-	-	-	-	-	-	-	-	-	-	-
(+ 61)	777. 5040	[(NO2)O-POPE−H]−	44872.8	730. 5038	2446.2	452. 2789	16220.7	434. 2682	2058.9	-	-	-	-	-	-	324. 2184	1430.4	-	-	-	-	-	-	-	-	342. 2290	59364.1	-	-	-	-	-	-	-	-	-	-	-	-	-	-	-	-	-	-	-	-	-	-
(+74)	790. 4983	[(NO2)(NO)-POPE−H]−	-	-	-	452. 2790	3821	434. 2686	805	-	-	308. 2235	1939	-	-	-	-	-	-	-	-	-	-	-	-	-	-	-	-	-	-	-	-	-	-	-	-	-	-	-	-	-	-	-	-	-	-	-	-
(+74)	790. 4983	[(NO2)(NO)-POPE−H]−	-	-	-	452. 2790	3846	434. 2684	857	-	-	308. 2238	1906	-	-	-	-	-	-	-	-	-	-	-	-	-	-	-	-	-	-	-	-	-	-	-	-	-	-	-	-	-	-	-	-	-	-	-	-
(+74)	790. 4983	[(NO2)(NO)-POPE−H]−	-	-	-	452. 2791	3689	434. 2685	932	-	-	308. 2238	1932	-	-	-	-	-	-	-	-	-	-	-	-	-	-	-	-	-	-	-	-	-	-	-	-	-	-	-	-	-	-	-	-	-	-	-	-
(+77)	793. 4980	[(NO2)2O-POPE−H]−	13472.4	746. 4969	1600.6	452. 2790	18990.3	434. 2681	4208	-	-	-	-	-	-	-	-	-	-	-	-	-	-	340. 2135	2559.3	-	-	-	-	-	-	-	-	-	-	-	-	358. 2242	9473.1	-	-	-	-	-	-	-	-	-	-
(+77)	793. 4978	[(NO2)2O-POPE−H]−	13828.9	746. 4978	1909.1	452. 2790	19434.8	434. 2682	4121.8	-	-	-	-	-	-	-	-	-	-	-	-	-	-	340. 2134	2583.6	-	-	-	-	-	-	-	-	-	-	-	-	358. 2242	9905.7	-	-	-	-	-	-	-	-	-	-
(+77)	793. 4979	[(NO2)2O-POPE−H]−	13012	746. 4965	1542.1	452. 2791	18454.3	434. 2681	4158.6	-	-	-	-	-	-	-	-	-	-	-	-	-	-	340. 2134	2341.2	-	-	-	-	-	-	-	-	-	-	-	-	358. 2242	9060.8	-	-	-	-	-	-	-	-	-	-
(+90)	806. 4974	[2NO2-POPE−H]−	40283.2	759. 4938	10596.4	452. 2789	28387.4	434. 2683	7717.7	-	-	-	-	-	-	-	-	-	-	-	-	-	-	-	-	-	-	-	-	-	-	-	-	353. 2093	30168.6	-	-	-	-	-	-	-	-	-	-	371. 2190	8810.8	-	-
(+90)	806. 4974	[2NO2-POPE−H]−	41683.9	759. 4936	10904.9	452. 2789	29417.9	434. 2683	7333	-	-	-	-	-	-	-	-	-	-	-	-	-	-	-	-	-	-	-	-	-	-	-	-	353. 2093	30679.7	-	-	-	-	-	-	-	-	-	-	371. 2190	8923	-	-
(+90)	806. 4973	[2NO2-POPE−H]−	41027.2	759. 4936	10714.6	452. 2789	29119.8	434. 2683	7554.9	-	-	-	-	-	-	-	-	-	-	-	-	-	-	-	-	-	-	-	-	-	-	-	-	353. 2093	30359.1	-	-	-	-	-	-	-	-	-	-	371. 2191	8940.3	-	-
(+45)	783. 4931	[NO2-PAPE−H]−	127	-	-	452. 2782	16395.3	434. 2668	26.6	-	-	-	-	-	-	-	-	-	-	-	-	-	-	-	-	-	-	-	-	348. 2179	358.1	-	-	-	-	-	-	-	-	-	-	-	-	-	-	-	-	-	-
(+45)	783. 4927	[NO2-PAPE−H]−	150	-	-	452. 2782	16529.2	-	-	-	-	-	-	-	-	-	-	-	-	-	-	-	-	-	-	-	-	-	-	348. 2179	414.1	-	-	-	-	-	-	-	-	-	-	-	-	-	-	-	-	-	-
(+45)	783. 4920	[NO2-PAPE−H]−	104	-	-	452. 2782	16253.4	-	-	-	-	-	-	-	-	-	-	-	-	-	-	-	-	-	-	-	-	-	-	348. 2179	327	-	-	-	-	-	-	-	-	-	-	-	-	-	-	-	-	-	-
(+ 61)	799. 4875	[(NO2)O-PAPE−H]−	2497.8	752. 4868	129.1	452. 2781	6550.4	434. 2664	30.7	-	-	-	-	-	-	-	-	-	-	-	-	-	-	-	-	-	-	346. 2020	146.7	-	-	-	-	-	-	-	-	-	-	-	-	364. 2128	2148.9	-	-	-	-	-	-
(+ 61)	799. 4876	[(NO2)O-PAPE−H]−	2353.9	752. 4881	92.6	452. 2779	6132.8	-	-	-	-	-	-	-	-	-	-	-	-	-	-	-	-	-	-	-	-	346. 2023	109	-	-	-	-	-	-	-	-	-	-	-	-	364. 2128	1877.1	-	-	-	-	-	-
(+ 61)	799. 4878	[(NO2)O-PAPE−H]−	2693.4	752. 4871	138.3	452. 2780	6797.8	434. 2676	53.3	-	-	-	-	-	-	-	-	-	-	-	-	-	-	-	-	-	-	346. 2017	100.1	-	-	-	-	-	-	-	-	-	-	-	-	364. 2129	2177.8	-	-	-	-	-	-
(+74)	812. 4835	[(NO2)(NO)-PAPE−H]−	2761.7	765. 4826	411.5	452. 2790	10540.9	-	-	-	-	-	-	-	-	-	-	-	-	-	-	-	-	-	-	-	-	-	-	-	-	-	-	-	-	-	-	-	-	-	-	-	-	-	-	-	-	-	-
(+74)	812. 4838	[(NO2)(NO)-PAPE−H]−	2936	765. 4823	489.4	452. 2789	11327.8	-	-	-	-	-	-	-	-	-	-	-	-	-	-	-	-	-	-	-	-	-	-	-	-	-	-	-	-	-	-	-	-	-	-	-	-	-	-	-	-	-	-
(+74)	812. 4836	[(NO2)(NO)-PAPE−H]−	2418.1	765. 4838	195.3	452. 2788	9954.7	-	-	-	-	-	-	-	-	-	-	-	-	-	-	-	-	-	-	-	-	-	-	-	-	-	-	-	-	-	-	-	-	-	-	-	-	-	-	-	-	-	-
(+77)	815. 4816	[(NO2)2O-PAPE−H]−	6514.6	768. 4804	215.2	452. 2783	8004.6	434. 2670	57.6	-	-	-	-	-	-	-	-	-	-	-	-	-	-	-	-	-	-	-	-	-	-	-	-	-	-	-	-	-	-	-	-	-	-	-	-	-	-	-	-
(+77)	815. 4816	[(NO2)2O-PAPE−H]−	6365.9	768. 4809	218.6	452. 2783	7634.7	434. 2674	92.5	-	-	-	-	-	-	-	-	-	-	-	-	-	-	-	-	-	-	-	-	-	-	-	-	-	-	-	-	-	-	-	-	-	-	-	-	-	-	-	-
(+77)	815. 4817	[(NO2)2O-PAPE−H]−	6331.8	768. 4809	118.7	452. 2782	7624.4	434. 2671	116	-	-	-	-	-	-	-	-	-	-	-	-	-	-	-	-	-	-	-	-	-	-	-	-	-	-	-	-	-	-	-	-	-	-	-	-	-	-	-	-
(+90)	828. 4775	[2NO2-PAPE−H]−	-	-	-	-	-	-	-	-	-	-	-	-	-	-	-	-	-	-	-	-	-	-	-	-	-	-	-	-	-	-	-	-	-	-	-	-	-	-	-	-	-	-	-	-	-	-	-
(+90)	828. 4775	[2NO2-PAPE−H]−	-	-	-	-	-	-	-	-	-	-	-	-	-	-	-	-	-	-	-	-	-	-	-	-	-	-	-	-	-	-	-	-	-	-	-	-	-	-	-	-	-	-	-	-	-	-	-
(+90)	828. 4775	[2NO2-PAPE−H]−	-	-	-	-	-	-	-	-	-	-	-	-	-	-	-	-	-	-	-	-	-	-	-	-	-	-	-	-	-	-	-	-	-	-	-	-	-	-	-	-	-	-	-	-	-	-	-
(+45)	759. 4911	[NO2-PLPE−H]−	95933.3	712. 4907	6994.5	452. 2772	54968.9	434. 2666	16610.2	306. 2068	21164.1	-	-	-	-	324. 2173	87289.4	-	-	-	-	-	-	-	-	-	-	-	-	-	-	-	-	-	-	-	-	-	-	-	-	-	-	-	-	-	-	-	-
(+45)	759. 4911	[NO2-PLPE−H]−	94268.9	712. 4908	6822.5	452. 2772	53888.2	434. 2667	16945.5	306. 2068	20907.3	-	-	-	-	324. 2173	85874	-	-	-	-	-	-	-	-	-	-	-	-	-	-	-	-	-	-	-	-	-	-	-	-	-	-	-	-	-	-	-	-
(+45)	759. 4911	[NO2-PLPE−H]−	92607.5	712. 4908	6864.3	452. 2773	53772.1	434. 2667	16950.6	306. 2068	20043	-	-	-	-	324. 2173	84884.9	-	-	-	-	-	-	-	-	-	-	-	-	-	-	-	-	-	-	-	-	-	-	-	-	-	-	-	-	-	-	-	-
(+ 61)	775. 4867	[(NO2)O-PLPE−H]−	23057.9	728. 4852	9149.3	452. 2772	9979.8	434. 2666	2553.3	-	-	-	-	322. 2017	4894.5	-	-	-	-	-	-	-	-	340. 2121	10506.5	-	-	-	-	-	-	-	-	-	-	-	-	-	-	-	-	-	-	-	-	-	-	-	-
(+ 61)	775. 4868	[(NO2)O-PLPE−H]−	23355.3	728. 4853	9415.4	452. 2773	10231	434. 2667	2570.7	-	-	-	-	322. 2016	4860	-	-	-	-	-	-	-	-	340. 2121	10427.5	-	-	-	-	-	-	-	-	-	-	-	-	-	-	-	-	-	-	-	-	-	-	-	-
(+ 61)	775. 4868	[(NO2)O-PLPE−H]−	23556.9	728. 4853	9620.4	452. 2773	10109.1	434. 2667	2669.6	-	-	-	-	322. 2016	5147.2	-	-	-	-	-	-	-	-	340. 2121	10243.3	-	-	-	-	-	-	-	-	-	-	-	-	-	-	-	-	-	-	-	-	-	-	-	-
(+74)	788. 4823	[(NO2)(NO)-PLPE−H]−	-	741. 4808	43.7	452. 2772	3260.4	434. 2668	302.6	-	-	-	-	-	-	-	-	-	-	-	-	-	-	-	-	-	-	-	-	-	-	-	-	-	-	-	-	-	-	-	-	-	-	-	-	-	-	-	-
(+74)	788. 4823	[(NO2)(NO)-PLPE−H]−	-	741. 4803	58.3	452. 2772	3137.1	434. 2669	336	-	-	-	-	-	-	-	-	-	-	-	-	-	-	-	-	-	-	-	-	-	-	-	-	-	-	-	-	-	-	-	-	-	-	-	-	-	-	-	-
(+74)	788. 4823	[(NO2)(NO)-PLPE−H]−	-	741. 4824	49.5	452. 2773	3207.3	434. 2666	275.5	-	-	-	-	-	-	-	-	-	-	-	-	-	-	-	-	-	-	-	-	-	-	-	-	-	-	-	-	-	-	-	-	-	-	-	-	-	-	-	-
(+77)	791. 4800	[(NO2)2O-PLPE−H]−	5582	744. 4810	7542.8	452. 2772	7218.4	434. 2667	2222.7	-	-	-	-	-	-	-	-	-	-	-	-	338. 1966	1080.8	-	-	-	-	-	-	-	-	-	-	-	-	356. 2070	759.5	-	-	-	-	-	-	-	-	-	-	-	-
(+77)	791. 4801	[(NO2)2O-PLPE−H]−	5422.6	744. 4811	7777.6	452. 2773	7367.7	434. 2668	2214.2	-	-	-	-	-	-	-	-	-	-	-	-	338. 1968	1137.6	-	-	-	-	-	-	-	-	-	-	-	-	356. 2073	643.5	-	-	-	-	-	-	-	-	-	-	-	-
(+77)	791. 4803	[(NO2)2O-PLPE−H]−	5162.9	744. 4808	7323.2	452. 2774	6690.2	434. 2666	2126.6	-	-	-	-	-	-	-	-	-	-	-	-	338. 1967	1096.7	-	-	-	-	-	-	-	-	-	-	-	-	356. 2073	601.9	-	-	-	-	-	-	-	-	-	-	-	-
(+90)	804. 4739	[2NO2-PLPE−H]−	3556.1	757. 4753	9802.3	452. 2772	13681.1	434. 2666	4143	-	-	-	-	-	-	-	-	-	-	-	-	-	-	-	-	-	-	-	-	-	-	-	-	-	-	-	-	-	-	-	-	-	-	369. 2021	515	-	-	-	-
(+90)	804. 4734	[2NO2-PLPE−H]−	3081.5	757. 4753	9303.5	452. 2772	13310.3	434. 2667	4016.7	-	-	-	-	-	-	-	-	-	-	-	-	-	-	-	-	-	-	-	-	-	-	-	-	-	-	-	-	-	-	-	-	-	-	369. 2021	423.7	-	-	-	-
(+90)	804. 4736	[2NO2-PLPE−H]−	3342.9	757. 4753	9370.9	452. 2772	13396.8	434. 2667	3861.8	-	-	-	-	-	-	-	-	-	-	-	-	-	-	-	-	-	-	-	-	-	-	-	-	-	-	-	-	-	-	-	-	-	-	369. 2022	419.3	-	-	-	-
[truncated: 4 more columns]

## Sheet: 4 µg mL_NCE30_NEG
4 µg mL−1_NCE 30				NL 47		PI 452		PI 434		PI 306		PI 308		PI 322		PI 324		PI 326		PI 330		PI 338		PI 340		PI 342		PI 346		PI 348		PI 351		PI 353		PI 356		PI 358		PI 362		PI 364		PI 369		PI 371		PI 375
Modification	m/z		Intensity	m/z	Intesity	m/z	Intesity	m/z	Intesity	m/z	Intesity	m/z	Intesity	m/z	Intesity	m/z	Intesity	m/z	Intesity	m/z	Intesity	m/z	Intesity	m/z	Intesity	m/z	Intesity	m/z	Intesity	m/z	Intesity	m/z	Intesity	m/z	Intesity	m/z	Intesity	m/z	Intesity	m/z	Intesity	m/z	Intesity	m/z	Intesity	m/z	Intesity	m/z	Intesity
(+45)	761. 5082	[NO2-POPE−H]−	2101.1	-	-	452. 2791	4880.2	434. 2683	1274.7	-	-	308. 2236	5883.9	-	-	-	-	326. 2342	20549	-	-	-	-	-	-	-	-	-	-	-	-	-	-	-	-	-	-	-	-	-	-	-	-	-	-	-	-	-	-
(+45)	761. 5087	[NO2-POPE−H]−	2042.8	-	-	452. 2790	5056.7	434. 2683	1310.9	-	-	308. 2236	5659.3	-	-	-	-	326. 2341	20048	-	-	-	-	-	-	-	-	-	-	-	-	-	-	-	-	-	-	-	-	-	-	-	-	-	-	-	-	-	-
(+45)	761. 5084	[NO2-POPE−H]−	1911.2	-	-	452. 2789	5305.6	434. 2682	1291.4	-	-	308. 2236	6173.7	-	-	-	-	326. 2341	21013	-	-	-	-	-	-	-	-	-	-	-	-	-	-	-	-	-	-	-	-	-	-	-	-	-	-	-	-	-	-
(+ 61)	777. 5036	[(NO2)O-POPE−H]−	4807	730. 5021	122.8	452. 2790	8807	434. 2681	1328.7	-	-	-	-	-	-	324. 2184	1405.6	-	-	-	-	-	-	-	-	342. 2291	32368.3	-	-	-	-	-	-	-	-	-	-	-	-	-	-	-	-	-	-	-	-	-	-
(+ 61)	777. 5037	[(NO2)O-POPE−H]−	4317.5	730. 5029	60.6	452. 2791	8916.8	434. 2681	1254.7	-	-	-	-	-	-	324. 2184	1534.5	-	-	-	-	-	-	-	-	342. 2291	32071.6	-	-	-	-	-	-	-	-	-	-	-	-	-	-	-	-	-	-	-	-	-	-
(+ 61)	777. 5036	[(NO2)O-POPE−H]−	4071.1	730. 5035	33.5	452. 2790	8695.8	434. 2680	1361	-	-	-	-	-	-	324. 2185	1478.9	-	-	-	-	-	-	-	-	342. 2291	31056	-	-	-	-	-	-	-	-	-	-	-	-	-	-	-	-	-	-	-	-	-	-
(+74)	790. 4983	[(NO2)(NO)-POPE−H]−	-	-	-	452. 2790	2581	434. 2683	395	-	-	308. 2236	2492	-	-	-	-	-	-	-	-	-	-	-	-	-	-	-	-	-	-	-	-	-	-	-	-	-	-	-	-	-	-	-	-	-	-	-	-
(+74)	790. 4983	[(NO2)(NO)-POPE−H]−	-	-	-	452. 2791	2626	434. 2684	509	-	-	308. 2237	2546	-	-	-	-	-	-	-	-	-	-	-	-	-	-	-	-	-	-	-	-	-	-	-	-	-	-	-	-	-	-	-	-	-	-	-	-
(+74)	790. 4983	[(NO2)(NO)-POPE−H]−	-	-	-	452. 2790	2562	434. 2685	393	-	-	308. 2237	2519	-	-	-	-	-	-	-	-	-	-	-	-	-	-	-	-	-	-	-	-	-	-	-	-	-	-	-	-	-	-	-	-	-	-	-	-
(+77)	793. 4985	[(NO2)2O-POPE−H]−	1225.2	-	-	452. 2790	11590.4	434. 2682	2098.4	-	-	-	-	-	-	-	-	-	-	-	-	-	-	340. 2135	1247.3	-	-	-	-	-	-	-	-	-	-	-	-	358. 2242	5631.5	-	-	-	-	-	-	-	-	-	-
(+77)	793. 4984	[(NO2)2O-POPE−H]−	1294.3	-	-	452. 2791	11477	434. 2682	2352	-	-	-	-	-	-	-	-	-	-	-	-	-	-	340. 2134	1475.2	-	-	-	-	-	-	-	-	-	-	-	-	358. 2242	5556.2	-	-	-	-	-	-	-	-	-	-
(+77)	793. 4984	[(NO2)2O-POPE−H]−	1294.3	-	-	452. 2791	11477	434. 2682	2352	-	-	-	-	-	-	-	-	-	-	-	-	-	-	340. 2134	1475.2	-	-	-	-	-	-	-	-	-	-	-	-	358. 2242	5556.2	-	-	-	-	-	-	-	-	-	-
(+90)	806. 4932	[2NO2-POPE−H]−	-	-	-	452. 2790	23541	434. 2682	6647.8	-	-	-	-	-	-	-	-	-	-	-	-	-	-	-	-	-	-	-	-	-	-	-	-	353. 2091	38138.3	-	-	-	-	-	-	-	-	-	-	371. 2188	3465.1	-	-
(+90)	806. 4932	[2NO2-POPE−H]−	-	-	-	452. 2790	22186.4	434. 2684	5972.6	-	-	-	-	-	-	-	-	-	-	-	-	-	-	-	-	-	-	-	-	-	-	-	-	353. 2091	36570.8	-	-	-	-	-	-	-	-	-	-	371. 2188	3104.8	-	-
(+90)	806. 4932	[2NO2-POPE−H]−	-	-	-	452. 2790	3450.6	434. 2678	57.5	-	-	-	-	-	-	-	-	-	-	-	-	-	-	-	-	-	-	-	-	-	-	-	-	-	-	-	-	-	-	-	-	-	-	-	-	-	-	-	-
(+45)	783. 4925	[NO2-PAPE−H]−	-	-	-	452. 2782	5828.4	-	-	-	-	-	-	-	-	-	-	-	-	-	-	-	-	-	-	-	-	-	-	348. 2180	61.9	-	-	-	-	-	-	-	-	-	-	-	-	-	-	-	-	-	-
(+45)	783. 4925	[NO2-PAPE−H]−	-	-	-	452. 2782	5443.7	-	-	-	-	-	-	-	-	-	-	-	-	-	-	-	-	-	-	-	-	-	-	348. 2179	189.1	-	-	-	-	-	-	-	-	-	-	-	-	-	-	-	-	-	-
(+45)	783. 4925	[NO2-PAPE−H]−	-	-	-	452. 2783	5431.4	-	-	-	-	-	-	-	-	-	-	-	-	-	-	-	-	-	-	-	-	-	-	348. 2176	95.7	-	-	-	-	-	-	-	-	-	-	-	-	-	-	-	-	-	-
(+ 61)	799. 4891	[(NO2)O-PAPE−H]−	28.2	-	-	452. 2781	3240.7	-	-	-	-	-	-	-	-	-	-	-	-	-	-	-	-	-	-	-	-	-	-	-	-	-	-	-	-	-	-	-	-	-	-	364. 2129	1489.7	-	-	-	-	-	-
(+ 61)	799. 4869	[(NO2)O-PAPE−H]−	49.1	-	-	452. 2780	3503.9	-	-	-	-	-	-	-	-	-	-	-	-	-	-	-	-	-	-	-	-	-	-	-	-	-	-	-	-	-	-	-	-	-	-	364. 2130	1520.4	-	-	-	-	-	-
(+ 61)	799. 4863	[(NO2)O-PAPE−H]−	28.1	-	-	452. 2780	3713.8	-	-	-	-	-	-	-	-	-	-	-	-	-	-	-	-	-	-	-	-	-	-	-	-	-	-	-	-	-	-	-	-	-	-	364. 2129	1580	-	-	-	-	-	-
(+74)	812. 4826	[(NO2)(NO)-PAPE−H]−	-	-	-	452. 2789	4948.1	-	-	-	-	-	-	-	-	-	-	-	-	-	-	-	-	-	-	-	-	-	-	-	-	-	-	-	-	-	-	-	-	-	-	-	-	-	-	-	-	-	-
(+74)	812. 4826	[(NO2)(NO)-PAPE−H]−	-	-	-	452. 2791	5158.1	-	-	-	-	-	-	-	-	-	-	-	-	-	-	-	-	-	-	-	-	-	-	-	-	-	-	-	-	-	-	-	-	-	-	-	-	-	-	-	-	-	-
(+74)	812. 4826	[(NO2)(NO)-PAPE−H]−	-	-	-	452. 2791	4933.6	-	-	-	-	-	-	-	-	-	-	-	-	-	-	-	-	-	-	-	-	-	-	-	-	-	-	-	-	-	-	-	-	-	-	-	-	-	-	-	-	-	-
(+77)	815. 4816	[(NO2)2O-PAPE−H]−	145.1	-	-	452. 2782	4213.6	434. 2676	80	-	-	-	-	-	-	-	-	-	-	-	-	-	-	-	-	-	-	-	-	-	-	-	-	-	-	-	-	-	-	-	-	-	-	-	-	-	-	-	-
(+77)	815. 4812	[(NO2)2O-PAPE−H]−	105.5	-	-	452. 2783	4227.9	-	-	-	-	-	-	-	-	-	-	-	-	-	-	-	-	-	-	-	-	-	-	-	-	-	-	-	-	-	-	-	-	-	-	-	-	-	-	-	-	-	-
(+77)	815. 4804	[(NO2)2O-PAPE−H]−	57.1	-	-	452. 2783	4028.5	-	-	-	-	-	-	-	-	-	-	-	-	-	-	-	-	-	-	-	-	-	-	-	-	-	-	-	-	-	-	-	-	-	-	-	-	-	-	-	-	-	-
(+90)	828. 4775	[2NO2-PAPE−H]−	-	-	-	-	-	-	-	-	-	-	-	-	-	-	-	-	-	-	-	-	-	-	-	-	-	-	-	-	-	-	-	-	-	-	-	-	-	-	-	-	-	-	-	-	-	-	-
(+90)	828. 4775	[2NO2-PAPE−H]−	-	-	-	-	-	-	-	-	-	-	-	-	-	-	-	-	-	-	-	-	-	-	-	-	-	-	-	-	-	-	-	-	-	-	-	-	-	-	-	-	-	-	-	-	-	-	-
(+90)	828. 4775	[2NO2-PAPE−H]−	-	-	-	-	-	-	-	-	-	-	-	-	-	-	-	-	-	-	-	-	-	-	-	-	-	-	-	-	-	-	-	-	-	-	-	-	-	-	-	-	-	-	-	-	-	-	-
(+45)	759. 4909	[NO2-PLPE−H]−	5509.8	712. 4900	744.9	452. 2772	30642	434. 2667	9686.5	306. 2067	14272	-	-	-	-	324. 2173	41148.6	-	-	-	-	-	-	-	-	-	-	-	-	-	-	-	-	-	-	-	-	-	-	-	-	-	-	-	-	-	-	-	-
(+45)	759. 4910	[NO2-PLPE−H]−	5249.4	712. 4903	720.5	452. 2772	29492.2	434. 2666	9717.3	306. 2068	15175	-	-	-	-	324. 2173	42228.2	-	-	-	-	-	-	-	-	-	-	-	-	-	-	-	-	-	-	-	-	-	-	-	-	-	-	-	-	-	-	-	-
(+45)	759. 4911	[NO2-PLPE−H]−	4971.5	0	0	452. 2773	28569.9	434. 2667	8766.4	306. 2067	14204.2	-	-	-	-	324. 2172	38251.5	-	-	-	-	-	-	-	-	-	-	-	-	-	-	-	-	-	-	-	-	-	-	-	-	-	-	-	-	-	-	-	-
(+ 61)	775. 4859	[(NO2)O-PLPE−H]−	2404	728. 4847	829.4	452. 2772	6176.6	434. 2666	1638.1	-	-	-	-	322. 2017	4692.1	-	-	-	-	-	-	-	-	340. 2121	6024.2	-	-	-	-	-	-	-	-	-	-	-	-	-	-	-	-	-	-	-	-	-	-	-	-
(+ 61)	775. 4856	[(NO2)O-PLPE−H]−	2150	728. 4855	737.6	452. 2774	6179.3	434. 2667	1585.9	-	-	-	-	322. 2016	4848.9	-	-	-	-	-	-	-	-	340. 2120	6220.2	-	-	-	-	-	-	-	-	-	-	-	-	-	-	-	-	-	-	-	-	-	-	-	-
(+ 61)	775. 4857	[(NO2)O-PLPE−H]−	2076.8	728. 4847	732.7	452. 2773	5516.1	434. 2667	1652.7	-	-	-	-	322. 2016	4571.3	-	-	-	-	-	-	-	-	340. 2121	5503.7	-	-	-	-	-	-	-	-	-	-	-	-	-	-	-	-	-	-	-	-	-	-	-	-
(+74)	788. 4826	[(NO2)(NO)-PLPE−H]−	-	-	-	452. 2772	2279.9	434. 2664	134.6	-	-	-	-	-	-	-	-	-	-	-	-	-	-	-	-	-	-	-	-	-	-	-	-	-	-	-	-	-	-	-	-	-	-	-	-	-	-	-	-
(+74)	788. 4826	[(NO2)(NO)-PLPE−H]−	-	-	-	452. 2774	2162	434. 2667	232.4	-	-	-	-	-	-	-	-	-	-	-	-	-	-	-	-	-	-	-	-	-	-	-	-	-	-	-	-	-	-	-	-	-	-	-	-	-	-	-	-
(+74)	788. 4826	[(NO2)(NO)-PLPE−H]−	-	-	-	452. 2775	2319.1	434. 2665	222.3	-	-	-	-	-	-	-	-	-	-	-	-	-	-	-	-	-	-	-	-	-	-	-	-	-	-	-	-	-	-	-	-	-	-	-	-	-	-	-	-
(+77)	791. 4802	[(NO2)2O-PLPE−H]−	258.7	744. 4800	658.9	452. 2773	4660.2	434. 2665	1464.5	-	-	-	-	-	-	-	-	-	-	-	-	338. 1967	752.3	-	-	-	-	-	-	-	-	-	-	-	-	356. 2069	225.7	-	-	-	-	-	-	-	-	-	-	-	-
(+77)	791. 4807	[(NO2)2O-PLPE−H]−	242.4	744. 4794	604.7	452. 2774	4292.4	434. 2663	1534.9	-	-	-	-	-	-	-	-	-	-	-	-	338. 1969	640.5	-	-	-	-	-	-	-	-	-	-	-	-	356. 2073	117.8	-	-	-	-	-	-	-	-	-	-	-	-
(+77)	791. 4810	[(NO2)2O-PLPE−H]−	246.8	744. 4796	534.4	452. 2774	4557.3	434. 2664	1409.5	-	-	-	-	-	-	-	-	-	-	-	-	338. 1968	628.5	-	-	-	-	-	-	-	-	-	-	-	-	356. 2072	117.1	-	-	-	-	-	-	-	-	-	-	-	-
(+90)	804. 4775	[2NO2-PLPE−H]−	-	757. 4742	328.6	452. 2772	10379.8	434. 2667	3116.4	-	-	-	-	-	-	-	-	-	-	-	-	-	-	-	-	-	-	-	-	-	-	-	-	-	-	-	-	-	-	-	-	-	-	369. 2024	60.6	-	-	-	-
(+90)	804. 4775	[2NO2-PLPE−H]−	-	757. 4746	321.7	452. 2772	11214.8	434. 2667	3398.3	-	-	-	-	-	-	-	-	-	-	-	-	-	-	-	-	-	-	-	-	-	-	-	-	-	-	-	-	-	-	-	-	-	-	369. 2033	63	-	-	-	-
(+90)	804. 4775	[2NO2-PLPE−H]−	-	757. 4737	228.4	452. 2772	10560.9	434. 2666	3125.3	-	-	-	-	-	-	-	-	-	-	-	-	-	-	-	-	-	-	-	-	-	-	-	-	-	-	-	-	-	-	-	-	-	-	-	-	-	-	-	-
[truncated: 4 more columns]
