# Supplementary material for: Advancing Target Identification of Nitrated Phospholipids in Biological Systems by HCD Specific Fragmentation Fingerprinting in Orbitrap Platforms
Source: Molecules. 2020 May 1;25(9):2120. doi: 10.3390/molecules25092120 (PMC7248851; doi:10.3390/molecules25092120)
Supplement: Supplementary file 1 [file molecules-25-02120-s001.zip › Tables S1 to S3_Elemental composition and accurate mass measurement of PC_Molecules_Neves et al_2020.xls]

## Sheet: 1 µg mL
PC nitration products	Observed Mass (Da)	Calculated Mass (Da)	Error (ppm)	Predicted Formula
				[M+H]+
[POPC+45Da+H]+	805.57	805.571	-0.372407	C42H82N2O10P
[POPC+45Da+H]+	805.57	805.571	-0.744814	C42H82N2O10P
[POPC+45Da+H]+	805.57	805.571	-0.868949	C42H82N2O10P
[POPC+61Da+H]+	821.565	821.566	-0.608594	C42H82N2O11P
[POPC+61Da+H]+	821.565	821.566	-0.973751	C42H82N2O11P
[POPC+61Da+H]+	821.565	821.566	-1.09547	C42H82N2O11P
[POPC+74Da+H]+	834.559	834.561	-2.15682	C42H81N3O11P
[POPC+74Da+H]+	834.558	834.561	-2.99559	C42H81N3O11P
[POPC+74Da+H]+	834.558	834.561	-3.47488	C42H81N3O11P
[POPC+77Da+H]+	837.56	837.561	-0.835761	C42H82N2O12P
[POPC+77Da+H]+	837.559	837.561	-1.19394	C42H82N2O12P
[POPC+77Da+H]+	837.56	837.561	-1.07455	C42H82N2O12P
[POPC+90Da+H]+	850.555	850.556	-0.705421	C42H81N3O12P
[POPC+90Da+H]+	850.555	850.556	-0.822991	C42H81N3O12P
[POPC+90Da+H]+	850.555	850.556	-1.1757	C42H81N3O12P
[PLPC+45Da+H]+	803.556	803.555	0.871129	C42H80N2O10P
[PLPC+45Da+H]+	803.555	803.555	0.248894	C42H80N2O10P
[PLPC+45Da+H]+	803.556	803.555	0.871129	C42H80N2O10P
[PLPC+61Da+H]+	819.551	819.55	0.610091	C42H80N2O11P
[PLPC+61Da+H]+	819.55	819.55	0.122018	C42H80N2O11P
[PLPC+61Da+H]+	819.551	819.55	0.854127	C42H80N2O11P
[PLPC+74Da+H]+	832.546	832.545	1.20114	C42H79N3O11P
[PLPC+74Da+H]+	832.547	832.545	1.68159	C42H79N3O11P
[PLPC+74Da+H]+	832.547	832.545	1.68159	C42H79N3O11P
[PLPC+77Da+H]+	835.546	835.545	1.67555	C42H80N2O12P
[PLPC+77Da+H]+	835.546	835.545	1.07714	C42H80N2O12P
[PLPC+77Da+H]+	835.546	835.545	1.79524	C42H80N2O12P
[PLPC+90Da+H]+	848.541	848.54	0.589247	C42H79N3O12P
[PLPC+90Da+H]+	848.54	848.54	0.471398	C42H79N3O12P
[PLPC+90Da+H]+	848.541	848.54	1.06065	C42H79N3O12P
[PAPC+45Da+H]+	827.554	827.555	-0.725027	C44H80N2O10P
[PAPC+45Da+H]+	827.555	827.555	-0.604189	C44H80N2O10P
[PAPC+45Da+H]+	827.554	827.555	-1.69173	C44H80N2O10P
[PAPC+61Da+H]+	843.547	843.55	-3.43785	C44H80N2O11P
[PAPC+61Da+H]+	843.547	843.55	-3.08221	C44H80N2O11P
[PAPC+61Da+H]+	843.548	843.55	-2.96367	C44H80N2O11P
[PAPC+74Da+H]+	856.543	856.545	-3.1522	C44H79N3O11P
[PAPC+74Da+H]+	856.542	856.545	-3.61919	C44H79N3O11P
[PAPC+74Da+H]+	856.543	856.545	-3.1522	C44H79N3O11P
[PAPC+77Da+H]+	859.542	859.545	-3.25754	C44H80N2O12P
[PAPC+77Da+H]+	859.543	859.545	-1.62877	C44H80N2O12P
[PAPC+77Da+H]+	859.543	859.545	-1.86145	C44H80N2O12P
[PAPC+90Da+H]+	872.537	872.54	-4.01128	C44H79N3O12P
[PAPC+90Da+H]+	872.536	872.54	-4.3551	C44H79N3O12P
[PAPC+90Da+H]+	872.536	872.54	-4.58432	C44H79N3O12P

## Sheet: 2 µg mL
PC nitration products	Observed Mass (Da)	Calculated Mass (Da)	Error (ppm)	Predicted Formula
				[M+H]+
[POPC+45Da+H]+	805.57	805.571	-0.620678	C42H82N2O10P
[POPC+45Da+H]+	805.57	805.571	-0.372407	C42H82N2O10P
[POPC+45Da+H]+	805.57	805.571	-0.620678	C42H82N2O10P
[POPC+61Da+H]+	821.565	821.566	-0.730313	C42H82N2O11P
[POPC+61Da+H]+	821.565	821.566	-0.608594	C42H82N2O11P
[POPC+61Da+H]+	821.565	821.566	-0.973751	C42H82N2O11P
[POPC+74Da+H]+	834.557	834.561	-4.79294	C42H81N3O11P
[POPC+74Da+H]+	834.558	834.561	-3.47488	C42H81N3O11P
[POPC+74Da+H]+	834.558	834.561	-3.47488	C42H81N3O11P
[POPC+77Da+H]+	837.56	837.561	-0.477577	C42H82N2O12P
[POPC+77Da+H]+	837.56	837.561	-0.238789	C42H82N2O12P
[POPC+77Da+H]+	837.56	837.561	-0.119394	C42H82N2O12P
[POPC+90Da+H]+	850.555	850.556	-0.705421	C42H81N3O12P
[POPC+90Da+H]+	850.556	850.556	-0.23514	C42H81N3O12P
[POPC+90Da+H]+	850.556	850.556	-0.23514	C42H81N3O12P
[PLPC+45Da+H]+	803.555	803.555	0	C42H80N2O10P
[PLPC+45Da+H]+	803.555	803.555	0.248894	C42H80N2O10P
[PLPC+45Da+H]+	803.555	803.555	-0.248894	C42H80N2O10P
[PLPC+61Da+H]+	819.55	819.55	-0.244036	C42H80N2O11P
[PLPC+61Da+H]+	819.55	819.55	0	C42H80N2O11P
[PLPC+61Da+H]+	819.55	819.55	-0.366055	C42H80N2O11P
[PLPC+74Da+H]+	832.546	832.545	0.960909	C42H79N3O11P
[PLPC+74Da+H]+	832.546	832.545	0.600568	C42H79N3O11P
[PLPC+74Da+H]+	832.546	832.545	0.600568	C42H79N3O11P
[PLPC+77Da+H]+	835.546	835.545	1.07714	C42H80N2O12P
[PLPC+77Da+H]+	835.546	835.545	1.31651	C42H80N2O12P
[PLPC+77Da+H]+	835.546	835.545	1.55587	C42H80N2O12P
[PLPC+90Da+H]+	848.54	848.54	0.117849	C42H79N3O12P
[PLPC+90Da+H]+	848.54	848.54	-0.117849	C42H79N3O12P
[PLPC+90Da+H]+	848.54	848.54	0.117849	C42H79N3O12P
[PAPC+45Da+H]+	827.554	827.555	-1.20838	C44H80N2O10P
[PAPC+45Da+H]+	827.555	827.555	0.120838	C44H80N2O10P
[PAPC+45Da+H]+	827.555	827.555	-0.362514	C44H80N2O10P
[PAPC+61Da+H]+	843.548	843.55	-2.13384	C44H80N2O11P
[PAPC+61Da+H]+	843.548	843.55	-2.72657	C44H80N2O11P
l[PAPC+61Da+H]+	843.548	843.55	-2.13384	C44H80N2O11P
[PAPC+74Da+H]+	856.543	856.545	-2.45171	C44H79N3O11P
[PAPC+74Da+H]+	856.543	856.545	-2.33496	C44H79N3O11P
[PAPC+74Da+H]+	856.543	856.545	-2.45171	C44H79N3O11P
[PAPC+77Da+H]+	859.543	859.545	-2.79218	C44H80N2O12P
[PAPC+77Da+H]+	859.543	859.545	-2.44315	C44H80N2O12P
[PAPC+77Da+H]+	859.543	859.545	-2.44315	C44H80N2O12P
[PAPC+90Da+H]+	872.537	872.54	-4.12588	C44H79N3O12P
[PAPC+90Da+H]+	872.536	872.54	-4.24049	C44H79N3O12P
[PAPC+90Da+H]+	872.536	872.54	-4.3551	C44H79N3O12P

## Sheet: 4 µg mL
PC nitration products	Observed Mass (Da)	Calculated Mass (Da)	Error (ppm)	Predicted Formula
				[M+H]+
[POPC+45Da+H]+	805.569	805.571	-1.7379	C42H82N2O10P
[POPC+45Da+H]+	805.569	805.571	-1.7379	C42H82N2O10P
[POPC+45Da+H]+	805.569	805.571	-1.48963	C42H82N2O10P
[POPC+61Da+H]+	821.564	821.566	-1.82578	C42H82N2O11P
[POPC+61Da+H]+	821.564	821.566	-1.9475	C42H82N2O11P
[POPC+61Da+H]+	821.564	821.566	-1.70406	C42H82N2O11P
[POPC+74Da+H]+	834.557	834.561	-4.91276	C42H81N3O11P
[POPC+74Da+H]+	834.557	834.561	-4.31365	C42H81N3O11P
[POPC+74Da+H]+	834.558	834.561	-3.83435	C42H81N3O11P
[POPC+77Da+H]+	837.559	837.561	-1.31334	C42H82N2O12P
[POPC+77Da+H]+	837.559	837.561	-1.31334	C42H82N2O12P
[POPC+77Da+H]+	837.559	837.561	-1.55213	C42H82N2O12P
[POPC+90Da+H]+	850.554	850.556	-1.76355	C42H81N3O12P
[POPC+90Da+H]+	850.554	850.556	-1.64598	C42H81N3O12P
[POPC+90Da+H]+	850.554	850.556	-2.11626	C42H81N3O12P
[PLPC+45Da+H]+	803.555	803.555	-0.124447	C42H80N2O10P
[PLPC+45Da+H]+	803.555	803.555	-0.248894	C42H80N2O10P
[PLPC+45Da+H]+	803.555	803.555	-0.373341	C42H80N2O10P
[PLPC+61Da+H]+	819.55	819.55	-0.366055	C42H80N2O11P
[PLPC+61Da+H]+	819.55	819.55	-0.366055	C42H80N2O11P
[PLPC+61Da+H]+	819.55	819.55	-0.244036	C42H80N2O11P
[PLPC+74Da+H]+	832.545	832.545	0.360341	C42H79N3O11P
[PLPC+74Da+H]+	832.546	832.545	0.600568	C42H79N3O11P
[PLPC+74Da+H]+	832.545	832.545	0.120114	C42H79N3O11P
[PLPC+77Da+H]+	835.546	835.545	1.43619	C42H80N2O12P
[PLPC+77Da+H]+	835.547	835.545	2.15428	C42H80N2O12P
[PLPC+77Da+H]+	835.547	835.545	2.15428	C42H80N2O12P
[PLPC+90Da+H]+	848.54	848.54	-0.353548	C42H79N3O12P
[PLPC+90Da+H]+	848.54	848.54	-0.235699	C42H79N3O12P
[PLPC+90Da+H]+	848.54	848.54	0	C42H79N3O12P
[PAPC+45Da+H]+	827.553	827.555	-1.93341	C44H80N2O10P
[PAPC+45Da+H]+	827.554	827.555	-1.20838	C44H80N2O10P
[PAPC+45Da+H]+	827.554	827.555	-1.20838	C44H80N2O10P
[PAPC+61Da+H]+	843.548	843.55	-1.89675	C44H80N2O11P
[PAPC+61Da+H]+	843.548	843.55	-1.7782	C44H80N2O11P
[PAPC+61Da+H]+	843.548	843.55	-2.60803	C44H80N2O11P
[PAPC+74Da+H]+	856.543	856.545	-1.98472	C44H79N3O11P
[PAPC+74Da+H]+	856.543	856.545	-2.10147	C44H79N3O11P
[PAPC+74Da+H]+	856.543	856.545	-2.10147	C44H79N3O11P
[PAPC+77Da+H]+	859.544	859.545	-0.698044	C44H80N2O12P
[PAPC+77Da+H]+	859.545	859.545	0	C44H80N2O12P
[PAPC+77Da+H]+	859.544	859.545	-0.698044	C44H80N2O12P
[PAPC+90Da+H]+	872.537	872.54	-3.55285	C44H79N3O12P
[PAPC+90Da+H]+	872.537	872.54	-3.32363	C44H79N3O12P
[PAPC+90Da+H]+	872.537	872.54	-3.43824	C44H79N3O12P
