# Supplementary material for: Advancing Target Identification of Nitrated Phospholipids in Biological Systems by HCD Specific Fragmentation Fingerprinting in Orbitrap Platforms
Source: Molecules. 2020 May 1;25(9):2120. doi: 10.3390/molecules25092120 (PMC7248851; doi:10.3390/molecules25092120)
Supplement: Supplementary file 1 [file molecules-25-02120-s001.zip › Tables S12 to S18_Exact mass_Peak area_Cell lipid extracts_Molecules_Neves et al_2020.xls]

## Sheet: Treated extracts (TE)
[NO2-POPC+H]+
PC nitration products	Samples	Observed Mass (Da)	Calculated Mass (Da)	Error (ppm)	Predicted Formula
					[M+H]+
1 ng of nitrated POPC	TE_1	805.568	805. 5707	-2.97925	C42H82N2O10P
	TE_2	805.572	805. 5707	1.24136	C42H82N2O10P
	TE_3	805.571	805. 5707	0.248271	C42H82N2O10P
	TE_1´	805.572	805. 5707	0.993085	C42H82N2O10P
	TE_2´	805.57	805. 5707	-0.496542	C42H82N2O10P
	TE_3´	805.574	805. 5707	3.97234	C42H82N2O10P
2 ng of nitrated POPC	TE_1	805.574	805. 5707	3.8482	C42H82N2O10P
	TE_2	805.573	805. 5707	3.35166	C42H82N2O10P
	TE_3	805.568	805. 5707	-3.4758	C42H82N2O10P
	TE_1´	805.571	805. 5707	0.744814	C42H82N2O10P
	TE_2´	805.571	805. 5707	0.868949	C42H82N2O10P
	TE_3´	805.574	805. 5707	3.97234	C42H82N2O10P
4 ng of nitrated POPC	TE_1	805.572	805. 5707	1.11722	C42H82N2O10P
	TE_2	805.569	805. 5707	-1.7379	C42H82N2O10P
	TE_3	805.571	805. 5707	0.248271	C42H82N2O10P
	TE_1´	805.568	805. 5707	-2.73098	C42H82N2O10P
	TE_2´	805.572	805. 5707	1.11722	C42H82N2O10P
	TE_3´	805.571	805. 5707	0.124136	C42H82N2O10P
8 ng of nitrated POPC	TE_1	805.571	805. 5707	-0.248271	C42H82N2O10P
	TE_2	805.571	805. 5707	0	C42H82N2O10P
	TE_3	805.57	805. 5707	-1.11722	C42H82N2O10P
	TE_1´	805.571	805. 5707	0.124136	C42H82N2O10P
	TE_2´	805.57	805. 5707	-0.620678	C42H82N2O10P
	TE_3´	805.57	805. 5707	-0.372407	C42H82N2O10P

## Sheet: Treated cells
SW13/cl.2 cells treated with nitrated POPC in culture
PC nitration products	Samples	Observed Mass (Da)	Calculated Mass (Da)	Error (ppm)	Predicted Formula
					[M+H]+
[NO2-POPC+H]+	SW13/cl.2_1	805.57	805. 5707	-0.496542	C42H82N2O10P
	SW13/cl.2_2	805.571	805. 5707	0.744814	C42H82N2O10P
	SW13/cl.2_3	805.572	805. 5707	1.86203	C42H82N2O10P
	SW13/cl.2_1'	805.57	805. 5707	-1.36549	C42H82N2O10P
	SW13/cl.2_2'	805.57	805. 5707	-1.24136	C42H82N2O10P
	SW13/cl.2_3'	805.571	805. 5707	-0.124136	C42H82N2O10P

## Sheet: TE_1ng of nitrated POPC
Non-Normalized peak area
m/z	Retention time (RT)	Identity	TE_1	TE_2	TE_3	TE_1'	TE_2'	TE_3'
678.507	9.91225	PC_Internal Standard	4.3541e+08	7.46001e+08	4.26921e+08	4.4138e+08	4.89324e+08	5.45213e+08
805.568	8.76574	[NO2-POPC+H]+	1.54547e+07	1.94294e+07	1.96702e+07	1.68089e+07	1.64035e+07	1.3742e+07
Normalized peak area
Identity	TE_1	TE_2	TE_3	TE_1'	TE_2'	TE_3'
[NO2-POPC+H]+	0.0354947	0.0260447	0.0460745	0.0380825	0.0335227	0.0252048
Normalized peak area of NO2-POPC - 1 ng
Identity	TE_1	TE_2	TE_3	TE_1'	TE_2'	TE_3'
[NO2-POPC+H]+	0.709893	0.520894	0.921489	0.76165	0.670455	0.504097

## Sheet: TE_2ng of nitrated POPC
Non-Normalized peak area
m/z	Retention time (RT)	Identity	TE_1	TE_2	TE_3	TE_1'	TE_2'	TE_3'
678.507	9.62024	PC_Internal Standard	6.37387e+08	6.41376e+08	6.4832e+08	6.84962e+08	7.32928e+08	6.92496e+08
805.568	8.49638	[NO2-POPC+H]+	2.28735e+07	2.75486e+07	2.48621e+07	3.68178e+07	3.25569e+07	3.61893e+07
Normalized peak area
Identity	TE_1	TE_2	TE_3	TE_1'	TE_2'	TE_3'
[NO2-POPC+H]+	0.0358864	0.0429523	0.0383486	0.0537516	0.0444204	0.0522593
Normalized peak area of NO2-POPC - 2 ng
Identity	TE_1	TE_2	TE_3	TE_1'	TE_2'	TE_3'
[NO2-POPC+H]+	0.717729	0.859046	0.766971	1.07503	0.888408	1.04519

## Sheet: TE_4ng of nitrated POPC
Non-Normalized peak area
m/z	Retention time (RT)	Identity	TE_1	TE_2	TE_3	TE_1'	TE_2'	TE_3'
678.507	9.90861	PC_Internal Standard	5.63883e+08	5.86959e+08	5.79938e+08	6.66897e+08	6.23824e+08	3.09053e+08
805.568	8.78994	[NO2-POPC+H]+	2.405e+07	3.64482e+07	2.8356e+07	4.91678e+07	3.63586e+07	2.00228e+07
Normalized peak area
Identity	TE_1	TE_2	TE_3	TE_1'	TE_2'	TE_3'
[NO2-POPC+H]+	0.0426507	0.0620967	0.0488949	0.0737262	0.0582835	0.0647875
Normalized peak area of NO2-POPC - 4 ng
Identity	TE_1	TE_2	TE_3	TE_1'	TE_2'	TE_3'
[NO2-POPC+H]+	0.853014	1.24193	0.977898	1.47452	1.16567	1.29575

## Sheet: TE_8ng of nitrated POPC
Non-Normalized peak area
m/z	Retention time (RT)	Identity	TE_1	TE_2	TE_3	TE_1'	TE_2'	TE_3'
678.507	9.53995	PC_Internal Standard	6.27602e+08	6.27317e+08	6.38883e+08	6.28479e+08	7.75672e+08	7.59718e+08
805.569	8.62277	[NO2-POPC+H]+	4.33096e+07	4.60893e+07	4.38501e+07	4.43423e+07	6.81576e+07	6.69095e+07
Normalized peak area
Identity	TE_1	TE_2	TE_3	TE_1'	TE_2'	TE_3'
[NO2-POPC+H]+	0.069008	0.0734705	0.0686356	0.070555	0.0878691	0.0880715
Normalized peak area of NO2-POPC - 8 ng
Identity	TE_1	TE_2	TE_3	TE_1'	TE_2'	TE_3'
[NO2-POPC+H]+	1.38016	1.46941	1.37271	1.4111	1.75738	1.76143

## Sheet: Treated cells_5µg of extract
Non-Normalized peak area
m/z	Retention time (RT)	Identity	SW13/cl.2_1	SW13/cl.2_2	SW13/cl.2_3	SW13/cl.2_1'	SW13/cl.2_2'	SW13/cl.2_3'
678.506	10.2302	PC_Internal Standard	4.61374e+08	5.61091e+08	5.63298e+08	4.65575e+08	5.49242e+08	5.54066e+08
805.568	9.14306	[NO2-POPC+H]+	3.08621e+07	2.72857e+07	2.82492e+07	2.46411e+07	2.35831e+07	3.14549e+07
Normalized peak area
Identity	SW13/cl.2_1	SW13/cl.2_2	SW13/cl.2_3	SW13/cl.2_1'	SW13/cl.2_2'	SW13/cl.2_3'
[NO2-POPC+H]+	0.0668917	0.0486297	0.0501496	0.0529262	0.0429375	0.0567711
Normalized peak area of NO2-POPC - 5 µg of lipid extract
Identity	SW13/cl.2_1	SW13/cl.2_2	SW13/cl.2_3	SW13/cl.2_1'	SW13/cl.2_2'	SW13/cl.2_3'
[NO2-POPC+H]+	1.33783	0.972594	1.00299	1.05852	0.85875	1.13542
