# Supplementary material for: Advancing Target Identification of Nitrated Phospholipids in Biological Systems by HCD Specific Fragmentation Fingerprinting in Orbitrap Platforms
Source: Molecules. 2020 May 1;25(9):2120. doi: 10.3390/molecules25092120 (PMC7248851; doi:10.3390/molecules25092120)
Supplement: Supplementary file 1 [file molecules-25-02120-s001.zip › Tables S4 to S9_Elemental composition and accurate mass measurement of PE_Molecules_Neves et al_2020.xls]

## Sheet: 1 µg mL_POS
PE nitration products	Observed Mass (Da)	Calculated Mass (Da)	Error (ppm)	Predicted Formula
				[M+H]+
[POPE+45Da+H]+	763.524	763.524	0	C39H76N2O10P
[POPE+45Da+H]+	763.524	763.524	0.392915	C39H76N2O10P
[POPE+45Da+H]+	763.524	763.524	-0.261943	C39H76N2O10P
[POPE+61Da+H]+	779.519	779.519	-0.256569	C39H76N2O11P
[POPE+61Da+H]+	779.519	779.519	-0.128284	C39H76N2O11P
[POPE+61Da+H]+	779.518	779.519	-0.513137	C39H76N2O11P
[POPE+74Da+H]+	792.51	792.514	-4.79487	C39H75N3O11P
[POPE+74Da+H]+	792.51	792.514	-4.66869	C39H75N3O11P
[POPE+74Da+H]+	792.51	792.514	-4.41633	C39H75N3O11P
[POPE+77Da+H]+	795.513	795.514	-0.25141	C39H76N2O12P
[POPE+77Da+H]+	795.513	795.514	-0.377115	C39H76N2O12P
[POPE+77Da+H]+	795.513	795.514	-0.75423	C39H76N2O12P
[POPE+90Da+H]+	808.509	808.509	0.123684	C39H75N3O12P
[POPE+90Da+H]+	808.509	808.509	-0.371053	C39H75N3O12P
[POPE+90Da+H]+	808.509	808.509	0.247369	C39H75N3O12P
[PLPE+45Da+H]+	761.507	761.508	-1.4445	C39H74N2O10P
[PLPE+45Da+H]+	761.507	761.508	-1.70714	C39H74N2O10P
[PLPE+45Da+H]+	761.507	761.508	-1.57582	C39H74N2O10P
[PLPE+61Da+H]+	777.502	777.503	-1.80064	C39H74N2O11P
[PLPE+61Da+H]+	777.502	777.503	-1.67202	C39H74N2O11P
[PLPE+61Da+H]+	777.501	777.503	-1.92925	C39H74N2O11P
[PLPE+74Da+H]+	790.5	790.498	2.02404	C39H73N3O11P
[PLPE+74Da+H]+	790.497	790.498	-1.26502	C39H73N3O11P
[PLPE+74Da+H]+	790.497	790.498	-1.26502	C39H73N3O11P
[PLPE+77Da+H]+	793.497	793.498	-1.51229	C39H74N2O12P
[PLPE+77Da+H]+	793.496	793.498	-2.26844	C39H74N2O12P
[PLPE+77Da+H]+	793.496	793.498	-2.52049	C39H74N2O12P
[PLPE+90Da+H]+	806.492	806.493	-1.73591	C39H73N3O12P
[PLPE+90Da+H]+	806.491	806.493	-2.72786	C39H73N3O12P
[PLPE+90Da+H]+	806.491	806.493	-2.47987	C39H73N3O12P
[PAPE+45Da+H]+	785.505	785.508	-4.0738	C41H74N2O10P
[PAPE+45Da+H]+	785.506	785.508	-2.67343	C41H74N2O10P
[PAPE+45Da+H]+	785.506	785.508	-2.67343	C41H74N2O10P
[PAPE+61Da+H]+	801.5	801.503	-3.74297	C41H74N2O11P
[PAPE+61Da+H]+	801.5	801.503	-3.24391	C41H74N2O11P
[PAPE+61Da+H]+	801.502	801.503	-1.49719	C41H74N2O11P
[PAPE+74Da+H]+	814.498	814.498	-0.4911	C41H73N3O11P
[PAPE+74Da+H]+	814.498	814.498	-0.24555	C41H73N3O11P
[PAPE+74Da+H]+	814.497	814.498	-0.9822	C41H73N3O11P
[PAPE+77Da+H]+	817.496	817.498	-2.32416	C41H74N2O12P
[PAPE+77Da+H]+	817.495	817.498	-3.05811	C41H74N2O12P
[PAPE+77Da+H]+	817.496	817.498	-2.69114	C41H74N2O12P
[PAPE+90Da+H]+	830.491	830.493	-2.04698	C41H73N3O12P
[PAPE+90Da+H]+	830.492	830.493	-1.44492	C41H73N3O12P
[PAPE+90Da+H]+	830.491	830.493	-2.52862	C41H73N3O12P

## Sheet: 2 µg mL_POS
PE nitration products	Observed Mass (Da)	Calculated Mass (Da)	Error (ppm)	Predicted Formula
				[M+H]+
[POPE+45Da+H]+	763.525	763.524	1.04777	C39H76N2O10P
[POPE+45Da+H]+	763.524	763.524	0.916802	C39H76N2O10P
[POPE+45Da+H]+	763.525	763.524	1.44069	C39H76N2O10P
[POPE+61Da+H]+	779.519	779.519	0.769706	C39H76N2O11P
[POPE+61Da+H]+	779.519	779.519	0.769706	C39H76N2O11P
[POPE+61Da+H]+	779.52	779.519	1.28284	C39H76N2O11P
[POPE+74Da+H]+	792.511	792.514	-4.16396	C39H75N3O11P
[POPE+74Da+H]+	792.511	792.514	-3.2807	C39H75N3O11P
[POPE+74Da+H]+	792.512	792.514	-2.6498	C39H75N3O11P
[POPE+77Da+H]+	795.514	795.514	0.125705	C39H76N2O12P
[POPE+77Da+H]+	795.514	795.514	0.125705	C39H76N2O12P
[POPE+77Da+H]+	795.514	795.514	0.75423	C39H76N2O12P
[POPE+90Da+H]+	808.509	808.509	0.742107	C39H75N3O12P
[POPE+90Da+H]+	808.51	808.509	0.989476	C39H75N3O12P
[POPE+90Da+H]+	808.51	808.509	1.48421	C39H75N3O12P
[PLPE+45Da+H]+	761.506	761.508	-2.75769	C39H74N2O10P
[PLPE+45Da+H]+	761.506	761.508	-2.49505	C39H74N2O10P
[PLPE+45Da+H]+	761.506	761.508	-2.49505	C39H74N2O10P
[PLPE+61Da+H]+	777.501	777.503	-2.57234	C39H74N2O11P
[PLPE+61Da+H]+	777.5	777.503	-3.21542	C39H74N2O11P
[PLPE+61Da+H]+	777.501	777.503	-2.70095	C39H74N2O11P
[PLPE+74Da+H]+	790.502	790.498	4.68059	C39H73N3O11P
[PLPE+74Da+H]+	790.501	790.498	3.16256	C39H73N3O11P
[PLPE+74Da+H]+	790.501	790.498	3.79507	C39H73N3O11P
[PLPE+77Da+H]+	793.496	793.498	-2.64651	C39H74N2O12P
[PLPE+77Da+H]+	793.496	793.498	-2.39446	C39H74N2O12P
[PLPE+77Da+H]+	793.496	793.498	-2.26844	C39H74N2O12P
[PLPE+90Da+H]+	806.491	806.493	-3.22383	C39H73N3O12P
[PLPE+90Da+H]+	806.491	806.493	-3.09984	C39H73N3O12P
[PLPE+90Da+H]+	806.49	806.493	-3.34783	C39H73N3O12P
[PAPE+45Da+H]+	785.506	785.508	-2.41882	C41H74N2O10P
[PAPE+45Da+H]+	785.505	785.508	-3.56457	C41H74N2O10P
[PAPE+45Da+H]+	785.506	785.508	-3.05535	C41H74N2O10P
[PAPE+61Da+H]+	801.502	801.503	-0.873359	C41H74N2O11P
[PAPE+61Da+H]+	801.502	801.503	-1.49719	C41H74N2O11P
[PAPE+61Da+H]+	801.502	801.503	-1.37242	C41H74N2O11P
[PAPE+74Da+H]+	814.496	814.498	-2.70105	C41H73N3O11P
[PAPE+74Da+H]+	814.497	814.498	-1.71885	C41H73N3O11P
[PAPE+74Da+H]+	814.496	814.498	-2.20995	C41H73N3O11P
[PAPE+77Da+H]+	817.5	817.498	2.07952	C41H74N2O12P
[PAPE+77Da+H]+	817.498	817.498	-0.366973	C41H74N2O12P
[PAPE+77Da+H]+	817.497	817.498	-0.733947	C41H74N2O12P
[PAPE+90Da+H]+	830.491	830.493	-2.40821	C41H73N3O12P
[PAPE+90Da+H]+	830.492	830.493	-1.80616	C41H73N3O12P
[PAPE+90Da+H]+	830.491	830.493	-2.2878	C41H73N3O12P

## Sheet: 4 µg mL_POS
PE nitration products	Observed Mass (Da)	Calculated Mass (Da)	Error (ppm)	Predicted Formula
				[M+H]+
[POPE+45Da+H]+	763.522	763.524	-2.09555	C39H76N2O10P
[POPE+45Da+H]+	763.522	763.524	-2.35749	C39H76N2O10P
[POPE+45Da+H]+	763.522	763.524	-2.09555	C39H76N2O10P
[POPE+61Da+H]+	779.517	779.519	-2.56569	C39H76N2O11P
[POPE+61Da+H]+	779.516	779.519	-2.82225	C39H76N2O11P
[POPE+61Da+H]+	779.517	779.519	-2.18083	C39H76N2O11P
[POPE+74Da+H]+	792.51	792.514	-4.29015	C39H75N3O11P
[POPE+74Da+H]+	792.511	792.514	-4.16396	C39H75N3O11P
[POPE+74Da+H]+	792.51	792.514	-4.29015	C39H75N3O11P
[POPE+77Da+H]+	795.511	795.514	-2.89121	C39H76N2O12P
[POPE+77Da+H]+	795.511	795.514	-2.6398	C39H76N2O12P
[POPE+77Da+H]+	795.511	795.514	-2.89121	C39H76N2O12P
[POPE+90Da+H]+	808.507	808.509	-2.35001	C39H75N3O12P
[POPE+90Da+H]+	808.507	808.509	-2.35001	C39H75N3O12P
[POPE+90Da+H]+	808.507	808.509	-2.22632	C39H75N3O12P
[PLPE+45Da+H]+	761.507	761.508	-1.05055	C39H74N2O10P
[PLPE+45Da+H]+	761.508	761.508	-0.78791	C39H74N2O10P
[PLPE+45Da+H]+	761.507	761.508	-0.919229	C39H74N2O10P
[PLPE+61Da+H]+	777.502	777.503	-0.771701	C39H74N2O11P
[PLPE+61Da+H]+	777.502	777.503	-0.771701	C39H74N2O11P
[PLPE+61Da+H]+	777.502	777.503	-0.900318	C39H74N2O11P
[PLPE+74Da+H]+	790.497	790.498	-1.89754	C39H73N3O11P
[PLPE+74Da+H]+	790.498	790.498	-0.50601	C39H73N3O11P
[PLPE+74Da+H]+	790.497	790.498	-2.02404	C39H73N3O11P
[PLPE+77Da+H]+	793.498	793.498	-0.126024	C39H74N2O12P
[PLPE+77Da+H]+	793.498	793.498	-0.252049	C39H74N2O12P
[PLPE+77Da+H]+	793.498	793.498	-0.126024	C39H74N2O12P
[PLPE+90Da+H]+	806.493	806.493	-0.743962	C39H73N3O12P
[PLPE+90Da+H]+	806.492	806.493	-1.23994	C39H73N3O12P
[PLPE+90Da+H]+	806.492	806.493	-1.11594	C39H73N3O12P
[PAPE+45Da+H]+	785.506	785.508	-2.92804	C41H74N2O10P
[PAPE+45Da+H]+	785.506	785.508	-3.18265	C41H74N2O10P
[PAPE+45Da+H]+	785.505	785.508	-3.81918	C41H74N2O10P
[PAPE+61Da+H]+	801.501	801.503	-2.62008	C41H74N2O11P
[PAPE+61Da+H]+	801.501	801.503	-2.49531	C41H74N2O11P
[PAPE+61Da+H]+	801.501	801.503	-2.37055	C41H74N2O11P
[PAPE+74Da+H]+	814.495	814.498	-3.68325	C41H73N3O11P
[PAPE+74Da+H]+	814.496	814.498	-3.31492	C41H73N3O11P
[PAPE+74Da+H]+	814.496	814.498	-2.82382	C41H73N3O11P
[PAPE+77Da+H]+	817.495	817.498	-3.05811	C41H74N2O12P
[PAPE+77Da+H]+	817.495	817.498	-3.30276	C41H74N2O12P
[PAPE+77Da+H]+	817.495	817.498	-3.18044	C41H74N2O12P
[PAPE+90Da+H]+	830.491	830.493	-2.04698	C41H73N3O12P
[PAPE+90Da+H]+	830.491	830.493	-2.2878	C41H73N3O12P
[PAPE+90Da+H]+	830.491	830.493	-2.52862	C41H73N3O12P

## Sheet: 1µg mL_NEG
	.
PE nitration products	Observed Mass (Da)	Calculated Mass (Da)	Error (ppm)	Predicted Formula
				[M-H]-
[POPE+45Da-H]-	761.507	761.508	-1.05055	C39H74N2O10P
[POPE+45Da-H]-	761.507	761.508	-1.70714	C39H74N2O10P
[POPE+45Da-H]-	761.507	761.508	-1.83846	C39H74N2O10P
[POPE+61Da-H]-	777.504	777.503	1.28617	C39H74N2O11P
[POPE+61Da-H]-	777.504	777.503	1.02893	C39H74N2O11P
[POPE+61Da-H]-	777.504	777.503	1.02893	C39H74N2O11P
[POPE+74Da-H]-	790.494	790.498	-4.9336	C39H73N3O11P
[POPE+74Da-H]-	790.495	790.498	-4.17458	C39H73N3O11P
[POPE+74Da-H]-	790.494	790.498	-4.9336	C39H73N3O11P
[POPE+77Da-H]-	793.499	793.498	0.756146	C39H74N2O12P
[POPE+77Da-H]-	793.499	793.498	1.38627	C39H74N2O12P
[POPE+77Da-H]-	793.499	793.498	1.26024	C39H74N2O12P
[POPE+90Da-H]-	806.494	806.493	1.48792	C39H73N3O12P
[POPE+90Da-H]-	806.495	806.493	1.61192	C39H73N3O12P
[POPE+90Da-H]-	806.495	806.493	1.8599	C39H73N3O12P
[PLPE+45Da-H]-	759.492	759.492	0	C39H72N2O10P
[PLPE+45Da-H]-	759.493	759.492	0.131667	C39H72N2O10P
[PLPE+45Da-H]-	759.493	759.492	0.263334	C39H72N2O10P
[PLPE+61Da-H]-	775.487	775.487	0.128951	C39H72N2O11P
[PLPE+61Da-H]-	775.488	775.487	0.257902	C39H72N2O11P
[PLPE+61Da-H]-	775.488	775.487	0.386853	C39H72N2O11P
[PLPE+74Da-H]-	--	788.483	--	C39H71N3O11P
[PLPE+74Da-H]-	--	788.483	--	C39H71N3O11P
[PLPE+74Da-H]-	--	788.483	--	C39H71N3O11P
[PLPE+77Da-H]-	791.483	791.482	0.631726	C39H72N2O12P
[PLPE+77Da-H]-	791.483	791.482	0.631726	C39H72N2O12P
[PLPE+77Da-H]-	791.483	791.482	0.758071	C39H72N2O12P
[PLPE+90Da-H]-	804.478	804.477	0.248609	C39H71N3O12P
[PLPE+90Da-H]-	804.478	804.477	0.497217	C39H71N3O12P
[PLPE+90Da-H]-	804.478	804.477	0.745826	C39H71N3O12P
[PAPE+45Da-H]-	783.492	783.492	-0.127634	C41H72N2O10P
[PAPE+45Da-H]-	783.492	783.492	-0.638168	C41H72N2O10P
[PAPE+45Da-H]-	783.49	783.492	-2.93557	C41H72N2O10P
[PAPE+61Da-H]-	799.489	799.487	2.37652	C41H72N2O11P
[PAPE+61Da-H]-	799.49	799.487	2.87684	C41H72N2O11P
[PAPE+61Da-H]-	799.49	799.487	3.00192	C41H72N2O11P
[PAPE+74Da-H]-	812.483	812.483	0.861557	C41H71N3O11P
[PAPE+74Da-H]-	812.483	812.483	0.861557	C41H71N3O11P
[PAPE+74Da-H]-	812.483	812.483	0.738477	C41H71N3O11P
[PAPE+77Da-H]-	815.483	815.482	1.3489	C41H72N2O12P
[PAPE+77Da-H]-	815.484	815.482	2.20728	C41H72N2O12P
[PAPE+77Da-H]-	815.484	815.482	1.59415	C41H72N2O12P
[PAPE+90Da-H]-	828.477	828.477	-0.36211	C41H71N3O12P
[PAPE+90Da-H]-	828.476	828.477	-1.81055	C41H71N3O12P
[PAPE+90Da-H]-	828.477	828.477	-0.36211	C41H71N3O12P

## Sheet: 2 µg mL_NEG
PE nitration products	Observed Mass (Da)	Calculated Mass (Da)	Error (ppm)	Predicted Formula
				[M-H]-
[POPE+45Da-H]-	761.509	761.508	0.525273	C39H74N2O10P
[POPE+45Da-H]-	761.508	761.508	0.262637	C39H74N2O10P
[POPE+45Da-H]-	761.508	761.508	0.262637	C39H74N2O10P
[POPE+61Da-H]-	777.503	777.503	0.257234	C39H74N2O11P
[POPE+61Da-H]-	777.503	777.503	0.128617	C39H74N2O11P
[POPE+61Da-H]-	777.503	777.503	0	C39H74N2O11P
[POPE+74Da-H]-	790.494	790.498	-4.9336	C39H73N3O11P
[POPE+74Da-H]-	790.495	790.498	-4.17458	C39H73N3O11P
[POPE+74Da-H]-	790.494	790.498	-4.9336	C39H73N3O11P
[POPE+77Da-H]-	793.498	793.498	0.630121	C39H74N2O12P
[POPE+77Da-H]-	793.498	793.498	-0.378073	C39H74N2O12P
[POPE+77Da-H]-	793.498	793.498	-0.126024	C39H74N2O12P
[POPE+90Da-H]-	806.494	806.493	0.991949	C39H73N3O12P
[POPE+90Da-H]-	806.494	806.493	0.867955	C39H73N3O12P
[POPE+90Da-H]-	806.494	806.493	0.867955	C39H73N3O12P
[PLPE+45Da-H]-	759.493	759.492	1.05333	C39H72N2O10P
[PLPE+45Da-H]-	759.493	759.492	0.921668	C39H72N2O10P
[PLPE+45Da-H]-	759.493	759.492	1.05333	C39H72N2O10P
[PLPE+61Da-H]-	775.488	775.487	1.16056	C39H72N2O11P
[PLPE+61Da-H]-	775.488	775.487	0.902658	C39H72N2O11P
[PLPE+61Da-H]-	775.488	775.487	1.28951	C39H72N2O11P
[PLPE+74Da-H]-	--	788.483	--	C39H71N3O11P
[PLPE+74Da-H]-	--	788.483	--	C39H71N3O11P
[PLPE+74Da-H]-	--	788.483	--	C39H71N3O11P
[PLPE+77Da-H]-	791.482	791.482	-0.379036	C39H72N2O12P
[PLPE+77Da-H]-	791.482	791.482	-0.379036	C39H72N2O12P
[PLPE+77Da-H]-	791.482	791.482	-0.758071	C39H72N2O12P
[PLPE+90Da-H]-	804.478	804.477	0.994434	C39H71N3O12P
[PLPE+90Da-H]-	804.479	804.477	1.36735	C39H71N3O12P
[PLPE+90Da-H]-	804.479	804.477	1.49165	C39H71N3O12P
[PAPE+45Da-H]-	783.493	783.492	0.893435	C41H72N2O10P
[PAPE+45Da-H]-	783.493	783.492	0.510535	C41H72N2O10P
[PAPE+45Da-H]-	783.493	783.492	0.765802	C41H72N2O10P
[PAPE+61Da-H]-	799.488	799.487	0.625401	C41H72N2O11P
[PAPE+61Da-H]-	799.487	799.487	-0.37524	C41H72N2O11P
[PAPE+61Da-H]-	799.487	799.487	-0.750481	C41H72N2O11P
[PAPE+74Da-H]-	812.483	812.483	0.615398	C41H71N3O11P
[PAPE+74Da-H]-	812.484	812.483	1.47695	C41H71N3O11P
[PAPE+74Da-H]-	812.483	812.483	0.861557	C41H71N3O11P
[PAPE+77Da-H]-	815.482	815.482	0	C41H72N2O12P
[PAPE+77Da-H]-	815.482	815.482	0.245254	C41H72N2O12P
[PAPE+77Da-H]-	815.482	815.482	-0.245254	C41H72N2O12P
[PAPE+90Da-H]-	828.477	828.477	-0.844923	C41H71N3O12P
[PAPE+90Da-H]-	828.476	828.477	-1.32774	C41H71N3O12P
[PAPE+90Da-H]-	828.476	828.477	-1.32774	C41H71N3O12P

## Sheet: 4 µg mL_NEG
PE nitration products	Observed Mass (Da)	Calculated Mass (Da)	Error (ppm)	Predicted Formula
				[M-H]-
[POPE+45Da-H]-	761.509	761.508	1.18187	C39H74N2O10P
[POPE+45Da-H]-	761.509	761.508	0.919229	C39H74N2O10P
[POPE+45Da-H]-	761.509	761.508	1.57582	C39H74N2O10P
[POPE+61Da-H]-	777.504	777.503	0.771701	C39H74N2O11P
[POPE+61Da-H]-	777.503	777.503	0.514467	C39H74N2O11P
[POPE+61Da-H]-	777.504	777.503	0.771701	C39H74N2O11P
[POPE+74Da-H]-	790.495	790.498	-3.92158	C39H73N3O11P
[POPE+74Da-H]-	790.495	790.498	-3.92158	C39H73N3O11P
[POPE+74Da-H]-	790.495	790.498	-3.92158	C39H73N3O11P
[POPE+77Da-H]-	793.498	793.498	0.378073	C39H74N2O12P
[POPE+77Da-H]-	793.498	793.498	0.630121	C39H74N2O12P
[POPE+77Da-H]-	793.499	793.498	0.88217	C39H74N2O12P
[POPE+90Da-H]-	806.494	806.493	1.36393	C39H73N3O12P
[POPE+90Da-H]-	806.494	806.493	1.11594	C39H73N3O12P
[POPE+90Da-H]-	806.494	806.493	1.23994	C39H73N3O12P
[PLPE+45Da-H]-	759.49	759.492	-2.765	C39H72N2O10P
[PLPE+45Da-H]-	759.491	759.492	-2.50167	C39H72N2O10P
[PLPE+45Da-H]-	759.491	759.492	-2.37	C39H72N2O10P
[PLPE+61Da-H]-	775.486	775.487	-1.41846	C39H72N2O11P
[PLPE+61Da-H]-	775.486	775.487	-1.54741	C39H72N2O11P
[PLPE+61Da-H]-	775.486	775.487	-1.28951	C39H72N2O11P
[PLPE+74Da-H]-	788.486	788.483	4.05843	C39H71N3O11P
[PLPE+74Da-H]-	788.486	788.483	4.05843	C39H71N3O11P
[PLPE+74Da-H]-	788.484	788.483	2.15604	C39H71N3O11P
[PLPE+77Da-H]-	791.481	791.482	-2.02152	C39H72N2O12P
[PLPE+77Da-H]-	791.481	791.482	-1.76883	C39H72N2O12P
[PLPE+77Da-H]-	791.481	791.482	-2.14787	C39H72N2O12P
[PLPE+90Da-H]-	804.476	804.477	-2.23748	C39H71N3O12P
[PLPE+90Da-H]-	804.476	804.477	-2.48609	C39H71N3O12P
[PLPE+90Da-H]-	804.476	804.477	-2.36178	C39H71N3O12P
[PAPE+45Da-H]-	783.492	783.492	-0.127634	C41H72N2O10P
[PAPE+45Da-H]-	783.492	783.492	-0.127634	C41H72N2O10P
[PAPE+45Da-H]-	783.493	783.492	0.127634	C41H72N2O10P
[PAPE+61Da-H]-	799.487	799.487	-0.25016	C41H72N2O11P
[PAPE+61Da-H]-	799.488	799.487	0.500321	C41H72N2O11P
[PAPE+61Da-H]-	799.487	799.487	0.12508	C41H72N2O11P
[PAPE+74Da-H]-	812.483	812.483	0.246159	C41H71N3O11P
[PAPE+74Da-H]-	812.482	812.483	-0.492318	C41H71N3O11P
[PAPE+74Da-H]-	812.483	812.483	0.246159	C41H71N3O11P
[PAPE+77Da-H]-	815.482	815.482	-0.36788	C41H72N2O12P
[PAPE+77Da-H]-	815.482	815.482	-0.613134	C41H72N2O12P
[PAPE+77Da-H]-	815.482	815.482	-0.122627	C41H72N2O12P
[PAPE+90Da-H]-	828.479	828.477	2.05196	C41H71N3O12P
[PAPE+90Da-H]-	828.478	828.477	0.72422	C41H71N3O12P
[PAPE+90Da-H]-	828.479	828.477	1.81055	C41H71N3O12P
